# Supplementary material for: 2-Amino-4-methyl­pyridinium 3-chloro­benzoate
Source: Acta Crystallogr Sect E Struct Rep Online. 2010 Jun 26;66(Pt 7):o1843–4. doi: 10.1107/S160053681002444X (PMC3006694; doi:10.1107/S160053681002444X)
Supplement: Supplementary file 2 [file e-66-o1843-Isup2.hkl]

#
# h,k,l, Fc-squared, Fo-squared, sigma(Fo-squared) and status flag
#
data_I
_shelx_title ' h65m in P2(1) (100K)'
_shelx_refln_list_code          4
_shelx_F_calc_maximum       48.77
_exptl_crystal_F_000       276.00
_reflns_d_resolution_high  0.6615
 
loop_
 _symmetry_equiv_pos_as_xyz
 'x, y, z'
 '-x, y+1/2, -z'
 
_cell_length_a     7.9930
_cell_length_b     6.8608
_cell_length_c    11.2148
_cell_angle_alpha  90.000
_cell_angle_beta   93.526
_cell_angle_gamma  90.000
 
_shelx_F_squared_multiplier     1.000
 
loop_
 _refln_index_h
 _refln_index_k
 _refln_index_l
 _refln_F_squared_calc
 _refln_F_squared_meas
 _refln_F_squared_sigma
 _refln_observed_status
   2 -10   0        3.55        3.12      1.19 o
   3 -10   0       32.63       31.61      2.74 o
   1  -9   0        9.98       10.47      1.61 o
   2  -9   0       30.83       28.21      2.37 o
   3  -9   0        2.42        3.64      1.27 o
   4  -9   0       23.44       18.56      2.47 o
   5  -9   0       85.56       83.41      4.67 o
   0  -8   0       36.31       36.26      2.28 o
   1  -8   0       42.91       45.51      2.72 o
   2  -8   0       70.23       64.97      3.49 o
   6  -8   0        0.30       -0.07      0.39 o
   7  -8   0       41.77       47.84      2.04 o
   1  -7   0        2.96        3.56      0.84 o
   6  -7   0       61.65       60.98      2.03 o
   7  -7   0        3.24        3.48      0.66 o
   8  -7   0       22.99       22.96      1.43 o
   0  -6   0      182.78      191.67      6.01 o
   1  -6   0       25.51       23.33      1.50 o
   2  -6   0      236.30      220.90      6.14 o
   6  -6   0       18.90       20.66      1.07 o
   7  -6   0        2.79        2.27      0.53 o
   8  -6   0       15.08       15.53      1.16 o
   9  -6   0       19.08       16.15      1.26 o
   1  -5   0       19.59       20.92      1.26 o
   2  -5   0      148.47      166.07      4.69 o
   5  -5   0       16.81       20.45      1.14 o
   6  -5   0       60.69       59.61      1.92 o
   7  -5   0       37.11       32.93      1.47 o
   8  -5   0       14.94       18.45      1.19 o
   9  -5   0       13.28       11.52      1.14 o
  10  -5   0      138.43      130.64      4.24 o
   1  -4   0      167.45      166.44      4.75 o
   2  -4   0      619.70      629.54     15.29 o
   3  -4   0       89.12       94.49      2.67 o
   4  -4   0      208.16      216.59      5.57 o
   5  -4   0        1.89        0.84      0.22 o
   6  -4   0      194.90      187.24      4.36 o
   7  -4   0        2.74        1.76      0.46 o
   8  -4   0       85.43       83.77      2.80 o
   9  -4   0       17.22       17.83      1.27 o
  10  -4   0       62.02       59.13      2.44 o
  11  -4   0        0.23        0.11      0.54 o
   1  -3   0      134.42      149.82      4.03 o
   2  -3   0      226.87      252.56      6.14 o
   3  -3   0      191.27      187.31      4.57 o
   4  -3   0        5.27        9.43      0.29 o
   5  -3   0       22.17       20.43      0.68 o
   6  -3   0      898.76      921.27     15.58 o
   7  -3   0       72.16       69.71      2.16 o
   8  -3   0      351.55      346.31      6.23 o
   9  -3   0       22.32       21.37      1.32 o
  10  -3   0       13.15       12.62      1.20 o
  11  -3   0        1.81        0.75      0.47 o
   1  -2   0      508.53      560.39     13.48 o
   3  -2   0       85.38      100.55      2.42 o
   5  -2   0       13.99       11.98      0.39 o
   6  -2   0      173.81      187.73      2.54 o
   7  -2   0       32.57       32.60      0.80 o
   8  -2   0       17.81       19.08      0.60 o
   9  -2   0       27.82       29.01      0.86 o
  10  -2   0       23.39       25.85      0.88 o
  11  -2   0       48.95       43.91      2.47 o
   3  -1   0      317.90      353.34      8.42 o
   5  -1   0      310.37      338.00      3.61 o
   6  -1   0      211.25      212.96      2.28 o
   7  -1   0       55.16       56.55      0.99 o
   8  -1   0      130.95      137.77      2.13 o
   9  -1   0       45.45       43.69      1.07 o
  10  -1   0       42.25       43.68      1.39 o
  11  -1   0       52.83       55.59      1.65 o
  12  -1   0        4.30        3.59      0.68 o
   2   0   0      310.83      294.96      7.17 o
   3   0   0      600.75      704.96      8.09 o
   4   0   0        2.88        6.96      0.29 o
   5   0   0       88.59       86.00      1.18 o
   6   0   0       46.66       42.42      0.78 o
   7   0   0      205.89      214.92      2.63 o
   8   0   0      158.20      173.13      3.03 o
   9   0   0       35.10       36.87      1.33 o
  10   0   0       11.26       14.10      0.86 o
  11   0   0        0.08       -0.20      0.33 o
  12   0   0        4.47        5.85      0.81 o
   1   1   0      284.91      319.14      7.82 o
   3   1   0      329.91      348.63      8.91 o
   4   1   0     2378.15     2643.46     61.26 o
   5   1   0      296.80      315.40      4.14 o
   6   1   0      208.48      202.37      8.36 o
   7   1   0       58.41       58.23      1.17 o
   8   1   0      131.23      137.29      2.23 o
   9   1   0       48.92       46.95      1.70 o
  10   1   0       44.33       43.71      1.31 o
  11   1   0       51.45       54.08      1.54 o
  12   1   0        4.16        3.25      0.53 o
   1   2   0      522.13      573.10     13.86 o
   3   2   0       81.04       89.42      3.13 o
   4   2   0     1750.37     1820.80     30.42 o
   5   2   0       13.45       11.01      0.39 o
   6   2   0      176.12      188.66      2.64 o
   7   2   0       32.80       32.69      0.81 o
   8   2   0       17.82       20.73      0.68 o
   9   2   0       28.64       27.85      1.55 o
  10   2   0       23.21       25.19      0.96 o
  11   2   0       48.51       46.77      1.30 o
   1   3   0      131.95      141.96      4.32 o
   2   3   0      220.67      238.45      6.82 o
   3   3   0      196.74      184.05      5.60 o
   4   3   0        4.48        8.75      1.10 o
   5   3   0       25.28       22.72      1.59 o
   6   3   0      883.20      901.25     16.20 o
   7   3   0       74.28       73.97      1.53 o
   8   3   0      354.46      343.41      5.42 o
   9   3   0       20.19       18.58      0.78 o
  10   3   0       12.63       14.49      1.96 o
  11   3   0        2.09        1.97      1.04 o
   0   4   0       61.86       88.37      3.05 o
   1   4   0      168.79      167.92      3.54 o
   2   4   0      617.57      632.48     11.26 o
   3   4   0       93.42       96.54      2.22 o
   4   4   0      205.04      204.99      4.54 o
   5   4   0        1.44        0.40      0.34 o
   6   4   0      193.09      178.82      8.47 o
   7   4   0        2.59        1.16      0.50 o
   8   4   0       84.81       87.59      2.91 o
   9   4   0       17.24       18.02      2.17 o
  10   4   0       60.54       56.50      2.51 o
  11   4   0        0.16        0.03      0.92 o
   1   5   0       18.78       20.20      0.78 o
   2   5   0      153.27      161.80      2.93 o
   3   5   0       58.55       49.58      1.31 o
   4   5   0      160.22      146.21      3.68 o
   5   5   0       17.20       25.23      1.35 o
   6   5   0       57.01       58.32      2.22 o
   7   5   0       39.20       36.19      4.97 o
   8   5   0       13.34       13.42      1.38 o
   9   5   0       13.34       15.49      2.82 o
  10   5   0      136.56      136.95      4.31 o
   0   6   0      186.73      193.04      5.87 o
   1   6   0       25.15       24.92      1.12 o
   2   6   0      233.33      212.69      3.79 o
   3   6   0       68.61       79.06      1.88 o
   4   6   0       22.22       18.93      1.30 o
   5   6   0       22.14       17.31      1.78 o
   6   6   0       19.01       20.71      1.60 o
   7   6   0        2.85        2.95      0.75 o
   8   6   0       15.52       15.07      1.51 o
   9   6   0       18.13       19.81      1.78 o
   1   7   0        3.10        3.59      0.62 o
   2   7   0       53.65       54.59      1.86 o
   3   7   0       10.31        8.60      1.41 o
   4   7   0       35.19       35.90      3.99 o
   5   7   0       34.99       35.50      1.87 o
   6   7   0       64.08       61.83      3.30 o
   7   7   0        4.20        4.06      0.93 o
   8   7   0       21.21       21.56      2.65 o
   0   8   0       35.51       34.29      2.19 o
   1   8   0       45.74       47.40      1.83 o
   2   8   0       69.99       70.57      3.44 o
   3   8   0       27.98       29.78      2.28 o
   4   8   0        8.18        8.89      1.60 o
   5   8   0       10.05       12.73      1.94 o
   6   8   0        0.30        0.67      0.87 o
   7   8   0       42.34       49.24      3.45 o
   1   9   0       10.20       11.16      1.63 o
   2   9   0       31.18       27.41      2.28 o
   3   9   0        2.90        3.29      1.16 o
   4   9   0       21.78       25.53      2.37 o
   5   9   0       87.14       89.51      4.68 o
   2  10   0        4.33        6.87      1.44 o
   3  10   0       32.06       30.62      2.65 o
  -3 -10   1        7.13        6.37      1.47 o
  -2 -10   1        9.69        9.03      1.68 o
   2 -10   1       36.68       37.06      2.87 o
   3 -10   1       47.84       50.83      3.47 o
  -5  -9   1       10.84        9.52      1.85 o
  -4  -9   1       66.71       63.51      3.88 o
  -3  -9   1        9.22        7.56      1.55 o
  -2  -9   1       41.30       40.33      2.83 o
  -1  -9   1       63.54       59.16      3.31 o
   1  -9   1        2.11        2.17      0.99 o
   2  -9   1       13.49       13.59      1.95 o
   3  -9   1       35.88       39.45      2.91 o
  -7  -8   1       32.29       31.35      1.40 o
  -6  -8   1        5.54        5.24      1.44 o
  -5  -8   1        3.98        3.48      1.19 o
  -4  -8   1       22.95       23.10      2.53 o
  -3  -8   1       51.32       47.16      3.03 o
  -2  -8   1      142.21      143.95      5.54 o
  -1  -8   1       12.00       13.03      1.63 o
   0  -8   1      118.99      109.69      3.12 o
   1  -8   1       14.63       14.56      1.79 o
   6  -8   1       42.94       44.16      1.67 o
   7  -8   1      100.96      108.50      3.40 o
  -8  -7   1       42.16       37.97      1.83 o
  -7  -7   1       13.41       11.80      1.00 o
  -6  -7   1       50.53       50.74      1.77 o
  -2  -7   1      126.30      123.01      4.89 o
  -1  -7   1        7.13        8.38      0.84 o
   0  -7   1      155.44      138.21      4.91 o
   1  -7   1       19.35       21.12      1.59 o
   6  -7   1       63.93       65.08      2.10 o
   7  -7   1       66.00       70.27      2.41 o
   8  -7   1       36.75       36.67      1.84 o
  -9  -6   1        5.50        4.55      0.81 o
  -8  -6   1       14.05       16.33      1.18 o
  -7  -6   1       66.07       67.41      2.32 o
  -6  -6   1       19.15       17.60      0.98 o
  -5  -6   1       18.98       18.89      0.81 o
  -2  -6   1       49.19       49.92      2.09 o
  -1  -6   1       24.03       24.18      1.16 o
   0  -6   1      309.10      309.32      8.90 o
   1  -6   1      144.40      145.31      4.60 o
   2  -6   1      213.65      198.26      5.76 o
   5  -6   1       23.45       24.32      1.46 o
   6  -6   1       48.24       43.02      1.60 o
   7  -6   1        1.93        2.45      0.54 o
   8  -6   1       25.42       26.41      1.48 o
   9  -6   1       31.33       32.86      1.78 o
 -10  -5   1       99.38       85.18      3.17 o
  -9  -5   1       43.29       41.55      1.92 o
  -8  -5   1       82.23       82.15      2.73 o
  -7  -5   1       43.84       40.60      1.66 o
  -6  -5   1      101.23      105.43      2.87 o
  -5  -5   1       45.20       46.79      1.45 o
  -2  -5   1       13.00       11.60      0.88 o
   0  -5   1       34.14       30.85      1.67 o
   1  -5   1      122.22      127.85      4.07 o
   2  -5   1       12.05       16.53      1.00 o
   3  -5   1       60.52       61.43      2.09 o
   5  -5   1       81.87       72.73      2.55 o
   6  -5   1      101.78       91.38      3.11 o
   7  -5   1       12.45       12.63      0.94 o
   8  -5   1      118.43      118.03      3.56 o
   9  -5   1       15.46       15.40      1.19 o
  10  -5   1        7.30        7.92      1.08 o
 -11  -4   1       18.40       19.54      1.47 o
 -10  -4   1       78.83       72.64      2.79 o
  -9  -4   1       62.57       60.26      2.37 o
  -8  -4   1      384.95      369.62      8.99 o
  -7  -4   1        3.26        2.56      0.48 o
  -6  -4   1        0.89        1.92      0.42 o
  -5  -4   1        8.20        7.51      0.42 o
  -4  -4   1      148.99      152.04      4.07 o
  -3  -4   1       19.39       24.08      0.91 o
  -2  -4   1      395.50      425.82     10.65 o
   0  -4   1      369.11      398.16     10.29 o
   1  -4   1      298.57      295.96      8.02 o
   2  -4   1      227.76      228.29      5.84 o
   3  -4   1      103.31       99.65      2.93 o
   4  -4   1      168.09      175.72      4.82 o
   5  -4   1      153.09      144.24      2.74 o
   6  -4   1      102.25       84.84      1.89 o
   7  -4   1       42.61       38.69      1.21 o
   8  -4   1      151.59      148.39      3.16 o
   9  -4   1       22.58       21.32      1.33 o
  10  -4   1        5.43        5.02      0.87 o
  11  -4   1        4.01        4.71      0.90 o
 -11  -3   1       12.16       12.09      0.99 o
 -10  -3   1        3.20        1.63      0.61 o
  -9  -3   1       24.48       23.77      1.38 o
  -8  -3   1       10.76        8.21      0.91 o
  -7  -3   1       12.82       11.93      0.66 o
  -6  -3   1     1192.17     1240.47     40.49 o
  -5  -3   1      106.68      109.38      4.23 o
  -4  -3   1      482.38      497.13     10.78 o
  -3  -3   1      495.03      530.52     12.10 o
  -2  -3   1      144.00      138.95      3.57 o
   1  -3   1      264.65      303.36      7.78 o
   2  -3   1      213.23      241.85      6.05 o
   3  -3   1       66.96       76.59      2.09 o
   4  -3   1      242.29      266.99      4.71 o
   5  -3   1        3.83        3.38      0.32 o
   6  -3   1       22.55       24.19      0.85 o
   7  -3   1      196.99      198.66      3.83 o
   8  -3   1       67.66       70.79      3.85 o
   9  -3   1       67.17       61.90      2.83 o
  10  -3   1       74.51       73.25      2.11 o
  11  -3   1        2.33        3.26      1.16 o
 -11  -2   1        8.05        8.03      0.89 o
 -10  -2   1      149.57      153.06      2.84 o
  -9  -2   1       21.67       21.77      0.75 o
  -8  -2   1       72.39       72.65      1.39 o
  -7  -2   1       14.42       13.60      0.46 o
  -6  -2   1      119.09      132.37      1.90 o
  -5  -2   1      427.95      474.20      6.50 o
   0  -2   1     1137.85     1206.70     28.36 o
   1  -2   1       30.49       30.11      1.07 o
   3  -2   1      269.83      290.54      6.71 o
   4  -2   1     1856.83     2095.02     47.58 o
   5  -2   1      227.80      253.00      3.26 o
   6  -2   1       61.53       66.76      1.19 o
   7  -2   1       19.52       16.88      0.76 o
   8  -2   1       30.86       29.62      0.74 o
   9  -2   1       15.14       15.55      0.60 o
  10  -2   1       32.52       32.27      0.97 o
  11  -2   1       30.98       30.72      1.26 o
 -12  -1   1       18.04       15.35      1.76 o
 -11  -1   1        5.67        3.95      0.68 o
 -10  -1   1       13.57       11.30      0.81 o
  -9  -1   1       13.23       12.88      0.76 o
  -8  -1   1      114.90      117.71      1.91 o
  -7  -1   1      242.29      248.43      3.30 o
  -6  -1   1       35.96       35.59      0.78 o
  -5  -1   1       73.58       81.43      1.25 o
  -4  -1   1      314.66      293.98      3.44 o
   1  -1   1      259.21      305.20      7.26 o
   3  -1   1      192.68      216.98      5.38 o
   4  -1   1       93.57       98.11      1.37 o
   5  -1   1      221.69      223.62      2.56 o
   6  -1   1      375.04      407.18      4.47 o
   7  -1   1       10.57        9.88      0.43 o
   8  -1   1      196.68      207.32      2.60 o
   9  -1   1       52.50       52.66      1.45 o
  10  -1   1       76.71       82.81      2.01 o
  11  -1   1        7.50        8.07      0.75 o
 -12   0   1       37.64       38.75      1.59 o
 -11   0   1       18.22       18.81      0.97 o
 -10   0   1        0.54        0.71      0.36 o
  -9   0   1       62.00       60.21      1.54 o
  -8   0   1        1.96        1.00      0.31 o
  -7   0   1       16.36       17.27      0.59 o
  -6   0   1      456.05      519.57      5.59 o
  -5   0   1      160.20      174.10      2.07 o
  -4   0   1       60.10       74.05      1.58 o
  -3   0   1        0.31        0.27      0.11 o
  -2   0   1      207.64      226.18      5.55 o
   3   0   1      542.68      587.60      7.90 o
   4   0   1     1117.46     1134.09     16.41 o
   5   0   1        0.15        0.72      0.12 o
   6   0   1      892.60      972.81      9.20 o
   7   0   1        1.48        1.75      0.27 o
   8   0   1        3.26        2.87      0.42 o
   9   0   1        4.30        4.31      0.49 o
  10   0   1       31.48       32.82      1.17 o
  11   0   1        4.31        3.37      0.53 o
 -12   1   1       18.20       17.41      1.01 o
 -11   1   1        5.70        5.00      0.58 o
 -10   1   1       12.87       11.54      0.76 o
  -9   1   1       12.01       11.88      0.70 o
  -8   1   1      119.23      117.60      2.24 o
  -7   1   1      239.04      250.05      3.43 o
  -6   1   1       40.13       38.60      1.00 o
  -5   1   1       79.86       84.67      1.41 o
  -4   1   1      315.78      277.83     13.81 o
  -3   1   1      282.46      209.69      5.02 o
  -1   1   1      199.43      221.93      5.58 o
   3   1   1      191.08      212.10      5.80 o
   4   1   1       97.26       97.50      1.46 o
   5   1   1      218.88      218.07      2.95 o
   6   1   1      372.76      401.34      5.13 o
   7   1   1       12.65       11.64      0.51 o
   8   1   1      190.11      199.30      3.01 o
   9   1   1       53.51       54.15      1.83 o
  10   1   1       77.33       80.10      2.06 o
  11   1   1        8.08        9.02      0.71 o
 -11   2   1        8.73        8.42      0.75 o
 -10   2   1      150.35      153.04      2.80 o
  -9   2   1       20.46       19.93      0.78 o
  -8   2   1       73.93       76.89      1.44 o
  -7   2   1       13.83       13.89      0.53 o
  -6   2   1      120.40      129.55      1.96 o
  -5   2   1      429.33      461.08      5.69 o
  -4   2   1     2139.81     2376.74     39.44 o
  -3   2   1      367.98      420.85     14.99 o
  -2   2   1      478.82      481.61     12.03 o
  -1   2   1      431.65      474.66     11.37 o
   0   2   1     1135.35     1198.07     28.36 o
   1   2   1       28.14       28.65      1.28 o
   3   2   1      253.89      269.71      7.13 o
   4   2   1     1821.23     2013.48     48.80 o
   5   2   1      237.66      255.00      3.83 o
   6   2   1       60.34       63.78      1.18 o
   7   2   1       20.35       17.99      0.59 o
   8   2   1       31.26       30.64      0.83 o
   9   2   1       15.21       15.28      0.65 o
  10   2   1       32.73       31.51      1.03 o
  11   2   1       30.91       32.35      1.06 o
 -11   3   1       12.38       10.41      1.88 o
 -10   3   1        3.06        1.63      0.99 o
  -9   3   1       25.79       26.24      0.92 o
  -8   3   1       11.77        9.51      0.82 o
  -7   3   1       11.22       10.31      0.62 o
  -6   3   1     1203.61     1245.45     16.99 o
  -5   3   1      105.93      106.93      2.77 o
  -4   3   1      473.78      487.49     12.94 o
  -3   3   1      495.21      499.16     13.26 o
  -2   3   1      135.13      131.80      4.07 o
  -1   3   1      179.45      213.31      4.07 o
   1   3   1      265.33      314.23      8.18 o
   2   3   1      212.42      237.27      6.73 o
   3   3   1       67.38       71.94      1.94 o
   4   3   1      242.01      263.55      5.32 o
   5   3   1        3.33        2.91      0.73 o
   6   3   1       22.60       24.00      1.26 o
   7   3   1      200.10      200.08      3.34 o
   8   3   1       69.14       71.41      2.17 o
   9   3   1       65.34       62.79      1.50 o
  10   3   1       73.40       66.89      3.77 o
  11   3   1        2.15        2.48      1.20 o
 -11   4   1       18.47       17.62      2.45 o
 -10   4   1       80.42       75.94      4.15 o
  -9   4   1       66.03       62.57      8.90 o
  -8   4   1      378.16      374.91      7.95 o
  -7   4   1        3.14        2.19      0.59 o
  -6   4   1        1.17        2.21      0.55 o
  -5   4   1        7.92        6.89      0.78 o
  -4   4   1      150.27      145.87      5.09 o
  -3   4   1       18.40       21.00      1.43 o
  -2   4   1      402.59      433.86      8.01 o
  -1   4   1      326.71      359.63      6.61 o
   0   4   1      362.65      395.79      7.25 o
   1   4   1      310.54      313.69      4.75 o
   2   4   1      218.79      218.60      3.60 o
   3   4   1      111.83      108.76      2.43 o
   4   4   1      168.00      172.62      5.47 o
   5   4   1      150.75      148.35      3.64 o
   6   4   1      104.85       83.46      4.85 o
   7   4   1       40.64       37.70      1.75 o
   8   4   1      149.84      148.16      4.09 o
   9   4   1       22.59       20.29      1.65 o
  10   4   1        5.59        5.21      0.98 o
  11   4   1        4.13        3.22      1.29 o
 -10   5   1      101.14       89.81      4.76 o
  -9   5   1       43.29       41.74      3.04 o
  -8   5   1       80.97       77.25      3.47 o
  -7   5   1       45.34       42.85      1.96 o
  -6   5   1       98.93       98.65      3.06 o
  -5   5   1       49.19       48.56      1.92 o
  -4   5   1      588.81      575.97     10.87 o
  -3   5   1       19.73       18.67      0.75 o
  -2   5   1       14.86       15.09      0.79 o
  -1   5   1      114.31      125.22      2.84 o
   0   5   1       34.06       28.89      0.93 o
   1   5   1      123.42      130.75      2.46 o
   2   5   1       11.76       14.13      0.69 o
   3   5   1       60.68       61.41      1.52 o
   4   5   1       68.69       60.68      2.75 o
   5   5   1       81.99       67.69      2.33 o
   6   5   1      101.31       85.18      2.82 o
   7   5   1       11.18       13.04      1.27 o
   8   5   1      119.48      115.94      4.81 o
   9   5   1       14.40       17.40      1.60 o
  10   5   1        6.75        8.13      1.23 o
  -9   6   1        6.18        6.40      1.56 o
  -8   6   1       13.84       14.39      2.12 o
  -7   6   1       67.35       71.31      3.85 o
  -6   6   1       18.41       17.11      1.47 o
  -5   6   1       19.38       17.73      1.42 o
  -4   6   1      114.82      120.32      3.39 o
  -3   6   1       18.85       16.82      1.56 o
  -2   6   1       46.76       45.02      1.79 o
  -1   6   1       24.35       25.50      1.73 o
   0   6   1      316.23      319.94      6.21 o
   1   6   1      144.91      140.15      2.75 o
   2   6   1      214.46      200.11      4.68 o
   3   6   1       59.18       59.74      1.61 o
   4   6   1       58.46       51.52      2.04 o
   5   6   1       25.35       25.67      2.14 o
   6   6   1       46.38       45.64      2.06 o
   7   6   1        1.57        1.81      0.63 o
   8   6   1       25.08       26.77      1.76 o
   9   6   1       30.66       34.49      2.07 o
  -8   7   1       42.20       40.06      3.13 o
  -7   7   1       14.60       11.94      1.94 o
  -6   7   1       47.11       46.87      3.13 o
  -5   7   1      117.96      117.98      5.03 o
  -4   7   1       65.13       60.97      3.26 o
  -3   7   1       58.45       58.99      3.12 o
  -2   7   1      127.90      125.37      4.72 o
  -1   7   1        7.22        8.72      2.11 o
   0   7   1      153.38      138.17      3.39 o
   1   7   1       20.31       23.52      1.21 o
   2   7   1      156.09      152.85      4.06 o
   3   7   1        9.48       10.58      0.96 o
   4   7   1       28.87       28.41      1.59 o
   5   7   1       18.75       22.21      1.59 o
   6   7   1       65.14       64.01      2.66 o
   7   7   1       62.54       66.27      2.82 o
   8   7   1       35.89       39.12      2.83 o
  -7   8   1       31.79       32.30      2.87 o
  -6   8   1        5.31        4.30      1.32 o
  -5   8   1        4.26        3.91      1.22 o
  -4   8   1       22.34       22.65      2.46 o
  -3   8   1       50.03       53.46      3.10 o
  -2   8   1      144.37      132.37      5.29 o
  -1   8   1       11.13        8.67      1.38 o
   0   8   1      116.41      115.84      3.10 o
   1   8   1       15.07       13.90      1.14 o
   2   8   1       85.34       81.90      2.52 o
   3   8   1       66.49       69.89      3.59 o
   4   8   1      170.09      178.57      4.85 o
   5   8   1       13.23       16.07      1.88 o
   6   8   1       40.75       39.76      2.20 o
   7   8   1      103.32      111.69      3.94 o
  -5   9   1        9.61        8.92      1.77 o
  -4   9   1       65.64       69.74      3.92 o
  -3   9   1       10.65        7.79      1.57 o
  -2   9   1       39.56       41.98      2.82 o
  -1   9   1       63.70       61.45      3.31 o
   0   9   1       15.00       14.96      1.80 o
   1   9   1        2.10        2.16      0.90 o
   2   9   1       13.44       14.47      1.91 o
   3   9   1       35.39       38.52      2.75 o
   4   9   1       24.87       24.62      2.66 o
   5   9   1       47.83       48.64      3.40 o
  -3  10   1        7.10        5.79      1.49 o
  -2  10   1        9.37        9.58      1.72 o
  -1  10   1       10.35       12.64      1.87 o
   3  10   1       50.16       60.17      3.61 o
  -2 -10   2        0.32        1.09      0.91 o
  -5  -9   2       24.16       27.28      2.94 o
  -4  -9   2       42.68       44.39      3.19 o
  -3  -9   2       32.10       30.75      2.59 o
  -2  -9   2       63.71       59.55      3.42 o
  -1  -9   2       36.01       40.60      2.65 o
   0  -9   2      143.04      146.25      5.44 o
   1  -9   2        3.13        2.75      1.04 o
  -7  -8   2        5.42        4.72      0.68 o
  -6  -8   2       10.22       10.69      1.27 o
  -5  -8   2       18.56       17.35      2.25 o
  -4  -8   2       25.52       21.62      2.40 o
  -3  -8   2       80.70       86.92      4.23 o
  -2  -8   2       19.84       21.18      1.93 o
  -1  -8   2       28.32       26.74      2.04 o
   0  -8   2       32.12       31.84      2.13 o
   1  -8   2       17.95       19.04      1.56 o
   6  -8   2       38.39       42.28      1.68 o
   7  -8   2       28.81       32.29      1.64 o
  -8  -7   2       11.12       10.54      2.35 o
  -7  -7   2       18.76       19.52      1.36 o
  -6  -7   2      100.73      101.83      2.51 o
  -5  -7   2       34.05       30.78      2.52 o
  -4  -7   2      189.16      197.27      7.10 o
  -3  -7   2        6.90        6.15      1.21 o
  -2  -7   2       82.63       79.99      3.69 o
  -1  -7   2      140.25      141.41      5.13 o
   0  -7   2      158.64      163.91      5.51 o
   1  -7   2      268.62      273.92      7.88 o
   5  -7   2       11.37        9.22      1.14 o
   6  -7   2        4.99        4.98      0.65 o
   7  -7   2       49.87       54.89      2.13 o
   8  -7   2      135.08      124.24      3.87 o
  -9  -6   2        7.31        5.60      1.18 o
  -8  -6   2       65.80       63.60      2.42 o
  -7  -6   2       47.15       48.76      1.91 o
  -6  -6   2      214.74      217.12      5.35 o
  -5  -6   2        3.58        2.53      0.37 o
  -3  -6   2       60.95       59.56      3.08 o
  -2  -6   2       10.54       10.52      1.37 o
  -1  -6   2      209.14      210.84      6.60 o
   0  -6   2      361.78      362.89      9.94 o
   1  -6   2      172.06      179.52      5.54 o
   2  -6   2       66.73       67.29      2.63 o
   5  -6   2       51.76       52.59      2.26 o
   6  -6   2      190.04      184.11      4.71 o
   7  -6   2       14.71       17.36      1.12 o
   8  -6   2        3.16        3.43      0.69 o
   9  -6   2       54.13       55.84      2.38 o
 -10  -5   2      105.41       92.37      2.70 o
  -9  -5   2       21.94       21.63      1.40 o
  -8  -5   2       55.63       52.94      2.09 o
  -7  -5   2        3.11        3.59      0.60 o
  -6  -5   2      108.24      110.98      3.09 o
  -5  -5   2       80.62       77.89      2.11 o
  -2  -5   2      749.14      787.91     20.06 o
  -1  -5   2      257.34      264.26      7.79 o
   0  -5   2      128.94      132.07      4.25 o
   1  -5   2       67.44       64.81      2.58 o
   2  -5   2       36.90       41.85      1.77 o
   3  -5   2      101.72      105.25      3.13 o
   5  -5   2       37.34       29.60      1.55 o
   6  -5   2      129.85      122.35      2.54 o
   7  -5   2       30.46       28.41      1.08 o
   8  -5   2       18.42       16.24      0.89 o
   9  -5   2        7.48        7.25      0.96 o
  10  -5   2       22.24       23.96      1.58 o
 -11  -4   2       38.60       43.05      2.15 o
 -10  -4   2       13.55       13.51      1.30 o
  -9  -4   2        2.57        1.13      0.55 o
  -8  -4   2      398.32      392.92      9.56 o
  -7  -4   2      100.01      103.97      3.07 o
  -6  -4   2      150.17      147.48      3.81 o
  -5  -4   2      187.74      181.05      4.36 o
  -4  -4   2       21.90       18.02      0.67 o
  -1  -4   2      220.33      230.30      6.56 o
   0  -4   2      637.94      714.70     17.56 o
   1  -4   2       13.92       13.98      0.91 o
   2  -4   2      541.49      575.89     13.84 o
   3  -4   2       28.91       32.96      1.28 o
   4  -4   2       68.62       62.53      1.50 o
   5  -4   2      131.18      126.13      2.49 o
   6  -4   2       76.22       81.93      1.88 o
   7  -4   2       86.97       78.34      2.36 o
   8  -4   2       62.16       54.46      1.63 o
   9  -4   2       10.35       11.32      1.29 o
  10  -4   2       27.28       25.70      1.60 o
 -11  -3   2        0.92        0.46      0.70 o
 -10  -3   2        4.95        4.79      0.84 o
  -9  -3   2        2.54        1.91      0.56 o
  -8  -3   2       60.82       59.28      2.19 o
  -7  -3   2      177.87      177.73      4.66 o
  -6  -3   2      304.34      306.93      7.46 o
  -5  -3   2      301.68      298.75      7.00 o
  -4  -3   2      202.02      228.72      5.10 o
  -1  -3   2       79.67       79.31      2.74 o
   0  -3   2     1341.24     1407.61     33.39 o
   1  -3   2      196.14      199.77      5.18 o
   2  -3   2      408.14      453.35     10.95 o
   3  -3   2       55.35       54.86      1.08 o
   4  -3   2        1.37        1.58      0.30 o
   5  -3   2       10.83       10.58      0.57 o
   6  -3   2       28.97       30.20      0.97 o
   7  -3   2        5.19        4.79      0.71 o
   8  -3   2       30.08       32.44      1.17 o
   9  -3   2       42.34       40.82      1.45 o
  10  -3   2       52.48       50.60      1.73 o
  11  -3   2       24.59       24.74      1.45 o
 -11  -2   2        7.89        9.76      1.12 o
 -10  -2   2       32.07       33.30      1.13 o
  -9  -2   2       83.75       84.25      2.89 o
  -8  -2   2       41.31       41.00      1.84 o
  -7  -2   2       74.02       79.48      1.57 o
  -6  -2   2       17.01       14.76      0.44 o
  -5  -2   2        4.19        5.29      0.38 o
  -4  -2   2      819.80      967.11     21.77 o
  -3  -2   2        1.16        0.59      0.18 o
  -1  -2   2        8.28        5.18      0.48 o
   0  -2   2      456.06      471.00     11.77 o
   1  -2   2      121.07      127.91      3.42 o
   3  -2   2      514.66      532.59     12.71 o
   4  -2   2      295.92      299.72      3.27 o
   5  -2   2      106.36      107.63      1.62 o
   6  -2   2      231.57      239.93      3.16 o
   7  -2   2       37.99       37.38      1.26 o
   8  -2   2       22.82       21.57      0.83 o
   9  -2   2       15.74       15.92      0.60 o
  10  -2   2        1.19        2.31      0.47 o
  11  -2   2       13.65       13.66      0.97 o
 -12  -1   2        4.33        3.94      1.22 o
 -11  -1   2       14.35       12.41      1.06 o
 -10  -1   2        6.58        6.14      0.74 o
  -9  -1   2       44.02       45.27      1.32 o
  -8  -1   2        3.85        3.69      0.39 o
  -7  -1   2       43.50       46.62      1.05 o
  -6  -1   2       80.92       87.11      1.39 o
  -5  -1   2      114.50      123.30      2.00 o
  -4  -1   2      292.10      292.90      3.97 o
  -3  -1   2      242.35      263.18      6.27 o
  -1  -1   2      310.90      332.99      8.45 o
   1  -1   2      263.21      285.51      7.02 o
   3  -1   2       32.88       42.33      0.69 o
   4  -1   2      146.19      173.91      2.02 o
   5  -1   2       66.91       76.68      1.11 o
   6  -1   2       53.83       64.10      1.03 o
   7  -1   2       13.61       16.69      0.57 o
   8  -1   2       15.11       15.36      0.54 o
   9  -1   2       61.24       62.75      1.62 o
  10  -1   2       34.56       35.05      1.24 o
  11  -1   2        1.09        0.87      0.41 o
 -12   0   2        8.04        6.39      0.81 o
 -11   0   2        6.08        5.49      0.73 o
 -10   0   2       48.27       45.16      1.49 o
  -9   0   2      121.59      124.10      2.46 o
  -8   0   2       25.22       22.35      1.06 o
  -7   0   2        0.13        0.46      0.18 o
  -6   0   2       89.18       86.43      1.81 o
  -5   0   2       15.88       14.33      0.55 o
  -4   0   2       49.52       45.23      1.12 o
  -3   0   2       81.59       92.16      2.43 o
  -1   0   2      444.86      479.86     11.32 o
   1   0   2      487.77      533.49     12.71 o
   2   0   2      907.61      986.61     13.01 o
   3   0   2       62.57       59.14      2.65 o
   4   0   2      232.63      228.73      2.96 o
   5   0   2       91.16       95.37      1.31 o
   6   0   2       62.95       66.92      0.97 o
   7   0   2      193.60      202.18      2.31 o
   8   0   2      115.00      125.90      2.42 o
   9   0   2        0.01        0.45      0.31 o
  10   0   2        1.39        1.07      0.39 o
  11   0   2        9.24        9.01      0.77 o
 -12   1   2        4.29        4.52      0.60 o
 -11   1   2       14.13       13.78      0.88 o
 -10   1   2        6.74        6.88      0.62 o
  -9   1   2       44.26       45.53      1.28 o
  -8   1   2        3.51        3.50      0.42 o
  -7   1   2       42.34       46.64      1.38 o
  -6   1   2       81.85       84.26      1.70 o
  -5   1   2      119.84      127.63      1.69 o
  -4   1   2      282.85      282.28      6.57 o
  -3   1   2      232.48      250.37      6.08 o
  -1   1   2      307.02      350.30      8.21 o
   0   1   2      953.45     1069.58     25.08 o
   1   1   2      267.93      293.53      6.61 o
   3   1   2       35.15       40.28      1.48 o
   4   1   2      147.73      171.48      2.28 o
   5   1   2       67.54       77.37      1.30 o
   6   1   2       55.56       64.63      1.22 o
   7   1   2       12.89       15.84      0.60 o
   8   1   2       15.60       15.00      0.88 o
   9   1   2       60.62       63.34      2.49 o
  10   1   2       34.83       34.72      1.16 o
  11   1   2        1.54        1.48      0.49 o
 -11   2   2        7.52        8.43      0.62 o
 -10   2   2       32.98       34.50      1.08 o
  -9   2   2       82.09       82.92      1.90 o
  -8   2   2       43.76       44.18      1.02 o
  -7   2   2       78.42       82.26      1.45 o
  -6   2   2       17.60       14.14      0.49 o
  -5   2   2        5.09        6.39      0.41 o
  -4   2   2      823.75      950.41     11.14 o
  -3   2   2        1.06        0.71      0.15 o
   0   2   2      468.09      496.77     11.83 o
   3   2   2      514.11      531.22      6.26 o
   4   2   2      296.44      300.82      3.76 o
   5   2   2      109.18      105.58      1.81 o
   6   2   2      232.57      241.98      3.27 o
   7   2   2       35.65       34.19      1.28 o
   8   2   2       22.54       22.26      0.72 o
   9   2   2       16.62       18.03      0.90 o
  10   2   2        1.26        1.77      0.37 o
  11   2   2       13.73       13.60      0.73 o
 -11   3   2        1.06        1.12      0.98 o
 -10   3   2        5.07        3.75      1.17 o
  -9   3   2        2.64        2.06      0.40 o
  -8   3   2       59.31       59.91      1.62 o
  -7   3   2      173.60      177.73      3.05 o
  -6   3   2      313.99      322.61      6.83 o
  -5   3   2      307.36      307.23      6.10 o
  -4   3   2      202.35      218.32      4.60 o
  -3   3   2      111.34      115.03      3.78 o
  -1   3   2       78.99       82.01      2.52 o
   1   3   2      187.75      188.01      5.51 o
   2   3   2      396.99      444.97     11.66 o
   3   3   2       56.87       53.41      2.15 o
   4   3   2        1.21        1.38      0.35 o
   5   3   2       10.65       11.53      0.92 o
   6   3   2       29.88       29.56      2.22 o
   7   3   2        4.83        4.13      0.32 o
   8   3   2       28.82       28.94      1.19 o
   9   3   2       44.34       45.24      2.03 o
  10   3   2       54.64       49.91      3.16 o
  11   3   2       24.07       22.92      2.64 o
 -11   4   2       37.68       40.09      3.18 o
 -10   4   2       14.96       17.15      2.29 o
  -9   4   2        1.83        2.69      1.06 o
  -8   4   2      403.91      404.53     11.79 o
  -7   4   2      100.68      104.03      3.09 o
  -6   4   2      147.70      143.92      3.72 o
  -5   4   2      187.90      181.63      8.47 o
  -4   4   2       23.51       18.61      1.48 o
  -3   4   2      200.63       -0.02      0.19 o
  -2   4   2      376.76      389.54      7.09 o
  -1   4   2      222.41      229.08      4.50 o
   0   4   2      641.60      707.69     12.39 o
   1   4   2       12.76       11.55      0.54 o
   2   4   2      541.88      560.69      8.20 o
   3   4   2       26.76       30.55      2.67 o
   4   4   2       71.47       63.95      2.01 o
   5   4   2      134.35      130.38      3.33 o
   6   4   2       78.39       82.60      2.60 o
   7   4   2       85.78       78.25      2.64 o
   8   4   2       61.82       56.47      2.36 o
   9   4   2       10.22       11.66      1.83 o
  10   4   2       27.90       29.67      2.55 o
 -10   5   2      103.95       89.82      4.83 o
  -9   5   2       21.27       21.88      2.57 o
  -8   5   2       56.70       55.16      3.29 o
  -7   5   2        3.11        2.01      0.90 o
  -6   5   2      108.64      114.09      4.66 o
  -5   5   2       77.31       73.80      3.47 o
  -4   5   2      263.32      264.49      7.98 o
  -3   5   2      387.30      386.76     10.66 o
  -1   5   2      266.65      275.49      4.33 o
   0   5   2      122.02      126.05      2.39 o
   1   5   2       72.94       72.80      1.64 o
   2   5   2       38.76       42.60      1.22 o
   3   5   2      101.30       99.86      2.14 o
   4   5   2       47.74       37.85      3.09 o
   5   5   2       37.40       28.99      1.79 o
   6   5   2      131.64      120.01      3.48 o
   7   5   2       29.74       30.02      1.67 o
   8   5   2       19.50       19.08      1.60 o
   9   5   2        7.76        8.41      1.18 o
  10   5   2       22.86       24.06      1.96 o
  -9   6   2        8.37        7.50      1.75 o
  -8   6   2       64.03       68.86      3.94 o
  -7   6   2       44.83       49.91      3.22 o
  -6   6   2      215.16      218.98      7.59 o
  -5   6   2        2.90        2.54      0.92 o
  -4   6   2        4.98        3.75      1.01 o
  -3   6   2       60.89       65.93      3.12 o
  -2   6   2       10.62       13.06      1.48 o
  -1   6   2      205.82      209.50      3.62 o
   0   6   2      358.76      357.69      5.68 o
   1   6   2      173.18      182.00      3.33 o
   2   6   2       72.03       70.92      1.76 o
   3   6   2      215.09      199.39      3.67 o
   4   6   2      275.41      256.20      5.78 o
   5   6   2       48.42       47.43      2.04 o
   6   6   2      192.86      187.88      4.87 o
   7   6   2       15.21       18.41      1.59 o
   8   6   2        3.28        3.81      0.90 o
   9   6   2       52.60       57.21      2.67 o
  -8   7   2       11.59       11.26      2.01 o
  -7   7   2       19.63       19.49      2.38 o
  -6   7   2       98.97      101.58      4.77 o
  -5   7   2       31.46       34.53      2.53 o
  -4   7   2      188.29      195.51      6.92 o
  -3   7   2        8.65        6.55      1.23 o
  -2   7   2       81.65       82.87      3.71 o
  -1   7   2      138.08      136.06      5.02 o
   0   7   2      159.99      160.82      3.13 o
   1   7   2      263.04      267.59      4.94 o
   2   7   2      154.13      163.48      3.25 o
   3   7   2       25.34       25.26      1.10 o
   4   7   2       54.76       49.55      1.58 o
   5   7   2       11.07        9.13      2.30 o
   6   7   2        5.11        4.79      0.95 o
   7   7   2       49.58       59.15      2.66 o
   8   7   2      134.74      126.75      4.62 o
  -7   8   2        6.30        6.41      1.63 o
  -6   8   2        9.94        9.66      1.79 o
  -5   8   2       19.81       17.04      2.23 o
  -4   8   2       25.42       27.93      2.34 o
  -3   8   2       79.42       85.71      4.14 o
  -1   8   2       29.11       25.45      2.05 o
   0   8   2       32.28       28.32      2.09 o
   1   8   2       16.34       16.02      1.77 o
   2   8   2       64.88       67.14      1.92 o
   3   8   2       51.97       50.31      1.67 o
   4   8   2      309.39      326.48      7.46 o
   5   8   2      113.42      127.71      4.02 o
   6   8   2       37.38       39.24      3.14 o
   7   8   2       30.16       32.15      2.08 o
  -5   9   2       25.36       23.65      2.71 o
  -4   9   2       43.96       46.82      3.23 o
  -3   9   2       33.19       34.16      2.61 o
  -2   9   2       61.45       64.25      3.55 o
  -1   9   2       33.58       32.28      2.44 o
   0   9   2      143.34      139.99      5.43 o
   1   9   2        2.56        3.70      1.03 o
   2   9   2       62.20       63.19      3.14 o
   3   9   2       32.29       32.35      2.51 o
   4   9   2       44.28       42.39      3.02 o
   5   9   2       84.11       89.61      4.71 o
  -2  10   2        0.36        1.19      0.96 o
  -1  10   2       32.24       35.97      2.68 o
   0  10   2       14.27       18.45      2.18 o
  -2 -10   3       22.24       21.75      2.42 o
  -1 -10   3       10.81       12.93      1.84 o
  -5  -9   3       16.57       16.84      2.34 o
  -4  -9   3        0.95        1.07      0.90 o
  -3  -9   3       66.50       64.89      3.78 o
  -2  -9   3       57.01       49.76      3.15 o
   0  -9   3      142.08      147.43      5.42 o
  -7  -8   3       19.28       20.29      1.74 o
  -6  -8   3       28.72       31.18      2.51 o
  -5  -8   3       32.28       33.36      2.76 o
  -4  -8   3       11.32       13.08      1.89 o
  -3  -8   3       20.31       20.43      2.25 o
  -2  -8   3      149.11      151.37      5.84 o
  -1  -8   3        0.26        0.06      0.62 o
   0  -8   3       45.92       41.39      2.45 o
   1  -8   3       36.23       34.13      2.09 o
   5  -8   3       40.10       46.68      2.45 o
   7  -8   3       95.21      101.86      3.25 o
  -8  -7   3       36.31       38.74      1.89 o
  -7  -7   3       18.81       24.16      1.42 o
  -6  -7   3       32.63       29.78      1.19 o
  -5  -7   3       36.11       39.36      2.76 o
  -4  -7   3       81.94       84.67      4.08 o
  -3  -7   3       46.26       44.09      2.74 o
  -2  -7   3       19.00       20.02      1.77 o
  -1  -7   3       34.35       33.44      2.19 o
   0  -7   3       22.66       25.10      1.76 o
   1  -7   3       17.78       17.77      1.42 o
   2  -7   3      756.41      745.25     18.69 o
   5  -7   3       41.33       45.55      2.26 o
   6  -7   3        6.08        5.17      0.97 o
   7  -7   3       78.66       84.07      2.79 o
   8  -7   3        6.74        7.11      0.96 o
  -9  -6   3       27.79       28.06      1.60 o
  -8  -6   3       44.61       43.11      1.83 o
  -7  -6   3       42.75       43.29      1.53 o
  -6  -6   3      195.24      192.21      4.01 o
  -5  -6   3       30.89       32.94      1.30 o
  -4  -6   3      167.69      157.27      5.84 o
  -3  -6   3       14.22       15.81      1.76 o
  -2  -6   3       51.49       52.64      2.71 o
  -1  -6   3      205.35      198.72      6.35 o
   0  -6   3      413.56      402.31     10.94 o
   1  -6   3       29.33       33.88      1.79 o
   2  -6   3       59.07       66.37      2.61 o
   3  -6   3       13.80       16.94      1.15 o
   5  -6   3       20.06       16.63      1.31 o
   6  -6   3      118.48      119.43      2.60 o
   7  -6   3       42.76       40.38      1.36 o
   8  -6   3       56.17       56.66      2.32 o
   9  -6   3       78.96       83.26      3.08 o
 -10  -5   3       71.48       67.08      2.22 o
  -9  -5   3       57.69       57.61      2.87 o
  -8  -5   3       30.49       28.41      1.26 o
  -7  -5   3        6.14        5.05      0.58 o
  -6  -5   3       10.31       10.18      0.68 o
  -5  -5   3       14.91       16.08      0.71 o
  -4  -5   3        6.09        5.12      0.36 o
  -3  -5   3       70.60       63.63      2.89 o
  -2  -5   3     1328.25     1351.38     32.67 o
  -1  -5   3      177.19      182.65      5.64 o
   0  -5   3      180.10      193.10      5.92 o
   1  -5   3      317.08      318.33      8.40 o
   2  -5   3      251.37      252.51      6.98 o
   3  -5   3       68.40       71.86      2.43 o
   4  -5   3      157.26      169.11      4.00 o
   5  -5   3       39.45       38.77      1.87 o
   6  -5   3        1.61        2.95      0.40 o
   7  -5   3        2.09        2.60      0.60 o
   8  -5   3       17.13       17.59      1.05 o
   9  -5   3       13.97       11.45      0.90 o
  10  -5   3        0.18        0.86      0.62 o
 -11  -4   3       15.83       15.28      1.46 o
 -10  -4   3       64.62       66.63      2.64 o
  -9  -4   3       26.93       27.65      1.51 o
  -8  -4   3        3.73        3.43      1.18 o
  -7  -4   3       34.63       35.62      1.28 o
  -6  -4   3      145.80      157.66      4.09 o
  -5  -4   3      224.87      222.40      4.14 o
  -4  -4   3      932.53      956.11     17.63 o
  -3  -4   3      144.50       -0.19      0.16 o
  -1  -4   3       94.62       96.27      3.37 o
   0  -4   3       81.72       77.53      2.78 o
   1  -4   3       54.18       54.19      2.08 o
   2  -4   3      251.64      268.74      6.88 o
   3  -4   3      242.84      253.68      4.28 o
   4  -4   3      248.74      258.51      7.91 o
   5  -4   3       93.42       90.03      3.05 o
   6  -4   3       17.28       18.46      0.79 o
   7  -4   3       23.42       21.88      0.93 o
   8  -4   3       65.79       63.38      1.81 o
   9  -4   3       33.19       33.47      1.60 o
  10  -4   3       70.42       67.59      2.09 o
 -11  -3   3        3.49        3.55      0.65 o
 -10  -3   3       19.39       17.41      1.31 o
  -9  -3   3       21.57       19.26      1.24 o
  -8  -3   3        3.95        4.25      0.56 o
  -7  -3   3       51.90       48.41      1.81 o
  -6  -3   3      363.74      359.91      8.41 o
  -5  -3   3      131.34      130.70      3.34 o
  -4  -3   3      154.91      167.64      3.20 o
  -3  -3   3      206.62      196.14      3.50 o
  -1  -3   3      214.18      220.65      6.09 o
   0  -3   3      633.90      687.90     17.28 o
   1  -3   3      367.72      382.88      9.93 o
   2  -3   3      104.58       98.58      2.97 o
   3  -3   3      175.45      176.11      3.09 o
   4  -3   3        5.18        7.05      0.45 o
   5  -3   3      114.63      112.40      3.28 o
   6  -3   3       68.62       65.60      1.62 o
   7  -3   3        2.24        2.32      0.66 o
   8  -3   3       36.54       34.38      1.24 o
   9  -3   3        5.82        6.14      0.67 o
  10  -3   3       37.87       37.81      1.49 o
  11  -3   3        2.79        2.87      0.71 o
 -11  -2   3       11.74       13.17      1.12 o
 -10  -2   3       36.70       39.25      1.22 o
  -9  -2   3       94.65       93.41      1.95 o
  -8  -2   3      210.65      207.69      3.03 o
  -7  -2   3      213.58      218.21      3.42 o
  -6  -2   3       94.32       98.40      1.75 o
  -5  -2   3      112.72      114.68      2.39 o
  -4  -2   3      169.78      200.32      3.07 o
  -3  -2   3      164.23      172.69      3.16 o
  -2  -2   3       38.14       47.01      1.88 o
   0  -2   3      176.04      184.43      5.00 o
   1  -2   3      119.96      128.59      3.58 o
   2  -2   3       75.68       61.45      1.84 o
   3  -2   3       17.43       21.17      0.72 o
   4  -2   3      289.86      288.68      3.62 o
   5  -2   3       39.28       42.31      0.74 o
   6  -2   3      274.75      284.10      4.60 o
   7  -2   3      146.68      151.45      2.34 o
   8  -2   3      120.43      121.24      2.03 o
   9  -2   3       32.20       34.42      0.96 o
  10  -2   3       24.55       25.23      0.93 o
  11  -2   3        7.37        7.72      0.75 o
 -11  -1   3       74.02       72.38      3.07 o
 -10  -1   3       16.13       15.46      1.76 o
  -9  -1   3       30.08       29.76      0.98 o
  -8  -1   3        4.06        4.15      0.42 o
  -7  -1   3        5.51        6.17      0.36 o
  -6  -1   3       29.61       34.52      0.73 o
  -5  -1   3       25.52       26.64      0.77 o
  -4  -1   3      558.57      607.85      6.89 o
  -3  -1   3      313.46      342.76      5.77 o
  -2  -1   3      146.28      103.51      2.86 o
  -1  -1   3      348.71      374.62      9.24 o
   2  -1   3      267.82      258.85      6.55 o
   3  -1   3       99.11      102.46      1.41 o
   4  -1   3      264.77      299.73      3.31 o
   5  -1   3       30.19       28.80      0.64 o
   6  -1   3       25.24       25.79      0.60 o
   7  -1   3        3.87        4.03      0.31 o
   8  -1   3      109.41      108.51      1.84 o
   9  -1   3       18.11       19.07      0.75 o
  10  -1   3       14.47       14.98      0.93 o
  11  -1   3       34.01       35.97      2.50 o
 -12   0   3       39.99       40.26      2.25 o
 -11   0   3      133.08      134.32      3.30 o
 -10   0   3        4.59        5.18      0.66 o
  -9   0   3       21.01       20.64      0.89 o
  -8   0   3       99.37      107.99      2.15 o
  -7   0   3       99.80      106.42      1.69 o
  -6   0   3      187.43      193.66      2.34 o
  -5   0   3      146.70      158.04      2.41 o
  -4   0   3        0.31        0.92      0.16 o
  -3   0   3        6.93        6.22      0.28 o
  -2   0   3      361.60      395.21      5.36 o
  -1   0   3      155.69      174.03      3.04 o
   0   0   3        7.99        8.07      0.46 o
   1   0   3       68.39       86.42      1.66 o
   2   0   3     1287.11     1300.10     17.07 o
   3   0   3       94.29       92.12      1.56 o
   4   0   3      350.23      365.92      3.97 o
   5   0   3       74.56       78.60      1.15 o
   6   0   3      219.59      212.62      2.59 o
   7   0   3       52.08       48.26      0.97 o
   8   0   3      155.96      154.17      2.42 o
   9   0   3        0.06        0.10      0.38 o
  10   0   3       43.69       38.10      1.30 o
  11   0   3       68.91       68.14      1.85 o
 -11   1   3       73.23       74.00      2.26 o
 -10   1   3       17.34       15.27      0.83 o
  -9   1   3       31.56       32.40      1.08 o
  -8   1   3        3.86        3.84      0.55 o
  -7   1   3        5.61        6.68      0.49 o
  -6   1   3       29.11       34.07      0.91 o
  -5   1   3       24.06       27.64      0.79 o
  -4   1   3      559.52      572.22     29.03 o
  -3   1   3      315.53      344.32      5.73 o
  -2   1   3      156.72       89.83      2.48 o
  -1   1   3      351.95      378.39      6.21 o
   2   1   3      266.97      265.51      6.86 o
   3   1   3       99.29      103.01      1.71 o
   4   1   3      269.98      299.20      3.80 o
   5   1   3       30.78       27.44      0.66 o
   6   1   3       24.89       24.91      0.67 o
   7   1   3        3.90        3.95      0.37 o
   8   1   3      108.30      109.88      1.95 o
   9   1   3       19.09       19.38      0.85 o
  10   1   3       13.60       14.42      0.82 o
  11   1   3       34.68       33.10      2.09 o
 -11   2   3       11.45       11.92      0.70 o
 -10   2   3       35.40       36.95      1.76 o
  -9   2   3       90.16       91.04      1.90 o
  -8   2   3      213.40      216.39      3.47 o
  -7   2   3      216.94      221.03      3.47 o
  -6   2   3       91.96       96.11      1.74 o
  -5   2   3      111.19      110.86      1.87 o
  -4   2   3      178.82      213.19      3.27 o
  -3   2   3      164.17      177.79      2.52 o
  -2   2   3       40.50       50.97      1.50 o
   0   2   3      176.22      193.73      5.06 o
   1   2   3      118.98      131.64      3.86 o
   2   2   3       73.33       52.80      2.14 o
   3   2   3       20.11       24.29      0.48 o
   4   2   3      288.20      283.62      3.63 o
   5   2   3       39.02       39.02      0.83 o
   6   2   3      266.86      273.49      3.71 o
   7   2   3      150.83      155.53      2.36 o
   8   2   3      126.07      126.83      2.33 o
   9   2   3       30.47       31.54      0.93 o
  10   2   3       25.47       26.80      0.94 o
  11   2   3        7.43        8.11      0.62 o
 -11   3   3        3.05        2.96      1.16 o
 -10   3   3       19.43       18.07      2.22 o
  -9   3   3       21.49       21.08      0.93 o
  -8   3   3        4.14        3.79      0.66 o
  -7   3   3       51.15       47.13      1.32 o
  -6   3   3      361.13      361.32     11.87 o
  -5   3   3      128.58      128.78      4.45 o
  -4   3   3      157.83      172.24      5.28 o
  -3   3   3      204.77      195.13      3.67 o
  -2   3   3      445.16      465.83      8.19 o
  -1   3   3      204.83      217.44      5.85 o
   0   3   3      639.59      721.38     12.26 o
   1   3   3      375.83      406.28      7.23 o
   2   3   3      108.44      105.39      2.39 o
   3   3   3      181.34      181.75      5.17 o
   4   3   3        5.61        6.77      0.86 o
   5   3   3      111.81      112.14      2.90 o
   6   3   3       69.19       67.23      2.18 o
   7   3   3        2.15        2.35      0.21 o
   8   3   3       35.82       32.65      1.18 o
   9   3   3        6.09        5.98      0.94 o
  10   3   3       37.77       38.75      2.02 o
  11   3   3        3.30        2.16      1.03 o
 -11   4   3       15.29       16.39      2.35 o
 -10   4   3       63.16       64.98      3.86 o
  -9   4   3       25.92       29.77      2.48 o
  -8   4   3        4.92        6.07      1.29 o
  -7   4   3       34.79       35.53      2.37 o
  -6   4   3      143.51      156.61      5.57 o
  -5   4   3      214.69      199.37      6.67 o
  -4   4   3      941.34      934.50     23.51 o
  -3   4   3      146.33       -0.08      0.20 o
  -1   4   3       95.42       95.11      2.30 o
   0   4   3       82.30       78.07      2.03 o
   1   4   3       53.86       55.29      1.64 o
   2   4   3      246.50      258.89      4.19 o
   3   4   3      244.04      254.73      4.17 o
   4   4   3      255.98      264.90      6.68 o
   5   4   3       91.37       87.37      2.60 o
   6   4   3       17.74       20.06      1.22 o
   7   4   3       25.38       24.07      1.75 o
   8   4   3       65.79       66.24      2.51 o
   9   4   3       33.24       34.64      2.65 o
  10   4   3       70.56       67.66      2.81 o
 -10   5   3       72.56       70.82      4.22 o
  -9   5   3       55.96       59.23      3.68 o
  -8   5   3       30.42       28.93      2.43 o
  -7   5   3        6.54        5.86      1.31 o
  -6   5   3        9.91        8.32      1.41 o
  -5   5   3       14.66       15.48      1.75 o
  -4   5   3        5.06        3.58      0.88 o
  -3   5   3       70.13       52.48      2.67 o
  -2   5   3     1320.10     1324.45     22.66 o
  -1   5   3      173.42      177.38      4.12 o
   0   5   3      187.49      202.10      3.41 o
   1   5   3      311.82      308.11      4.95 o
   2   5   3      256.70      260.04      4.30 o
   3   5   3       66.19       68.97      1.69 o
   4   5   3      161.29      166.97      4.07 o
   5   5   3       40.77       38.59      1.72 o
   6   5   3        1.52        3.54      0.70 o
   7   5   3        2.17        1.18      0.60 o
   8   5   3       17.69       18.18      1.59 o
   9   5   3       13.93       12.68      1.40 o
  10   5   3        0.31        0.05      0.62 o
  -9   6   3       29.15       27.85      3.06 o
  -8   6   3       45.45       42.80      3.13 o
  -7   6   3       39.60       47.54      3.08 o
  -6   6   3      198.25      196.29      6.98 o
  -5   6   3       32.44       34.57      2.43 o
  -4   6   3      162.38      161.27      5.79 o
  -3   6   3       13.85       13.76      1.64 o
  -2   6   3       50.62       51.08      2.64 o
  -1   6   3      202.83      201.03      6.66 o
   0   6   3      413.17      399.57      7.78 o
   1   6   3       28.65       29.21      1.06 o
   2   6   3       58.95       68.28      1.74 o
   3   6   3       12.48       16.98      0.93 o
   4   6   3      142.44      140.65      3.79 o
   5   6   3       19.38       18.06      1.43 o
   6   6   3      118.99      123.21      3.70 o
   7   6   3       42.61       40.02      2.06 o
   8   6   3       58.89       63.29      2.71 o
   9   6   3       79.71       87.60      3.40 o
  -8   7   3       35.46       31.12      2.88 o
  -7   7   3       19.51       21.61      2.58 o
  -6   7   3       33.90       34.63      2.70 o
  -5   7   3       36.89       44.64      2.91 o
  -4   7   3       80.25       79.88      3.92 o
  -3   7   3       46.35       46.97      2.78 o
  -2   7   3       17.96       17.95      1.95 o
  -1   7   3       37.06       36.55      2.27 o
   0   7   3       23.35       27.32      1.39 o
   1   7   3       16.32       15.99      0.90 o
   2   7   3      753.96      741.61     11.11 o
   3   7   3       68.00       71.32      1.95 o
   4   7   3       80.42       86.13      2.93 o
   5   7   3       41.62       39.58      2.02 o
   6   7   3        6.35        7.68      1.12 o
   7   7   3       78.92       80.43      3.16 o
   8   7   3        7.02        6.33      1.16 o
  -7   8   3       20.39       21.67      2.72 o
  -6   8   3       28.14       31.00      2.73 o
  -5   8   3       34.64       45.76      3.11 o
  -4   8   3       11.54       12.81      1.85 o
  -3   8   3       18.85       16.42      2.08 o
  -2   8   3      149.91      155.51      5.85 o
  -1   8   3        0.29        1.53      0.82 o
   0   8   3       45.74       40.21      2.51 o
   1   8   3       36.75       31.90      2.40 o
   2   8   3       18.71       18.82      1.30 o
   3   8   3       82.61       85.95      2.37 o
   4   8   3      123.90      117.69      6.98 o
   5   8   3       41.31       49.46      2.37 o
   6   8   3      243.58      257.80      6.61 o
   7   8   3       91.30       96.63      3.69 o
  -5   9   3       17.17       16.66      2.34 o
  -4   9   3        0.83        0.55      0.87 o
  -3   9   3       67.55       72.12      3.94 o
  -2   9   3       58.57       58.61      3.33 o
  -1   9   3        4.17        4.93      1.23 o
   0   9   3      141.34      132.14      5.33 o
   1   9   3       27.60       28.92      2.17 o
   2   9   3        9.99       12.73      1.65 o
   3   9   3       32.40       40.49      1.99 o
   4   9   3       96.68       99.02      3.54 o
   5   9   3      139.30      138.21      4.44 o
  -2  10   3       21.49       22.34      2.53 o
  -1  10   3       11.13       11.37      1.86 o
   0  10   3        2.17        3.10      1.13 o
   1  10   3       93.59       99.03      4.43 o
  -1 -10   4       23.75       24.62      2.21 o
  -5  -9   4       12.64       15.35      2.20 o
  -4  -9   4        4.60        4.03      1.28 o
  -3  -9   4       24.90       30.87      2.56 o
  -2  -9   4        7.54        7.71      1.51 o
  -1  -9   4       95.04       90.71      4.26 o
   0  -9   4        2.54        1.72      0.80 o
  -7  -8   4       28.90       29.91      1.79 o
  -6  -8   4        1.21        1.73      0.46 o
  -5  -8   4      103.53      105.56      5.05 o
  -4  -8   4       47.90       47.54      3.11 o
  -3  -8   4       35.54       37.27      2.65 o
  -2  -8   4       51.92       51.78      3.01 o
  -1  -8   4       43.48       39.20      2.51 o
   0  -8   4        9.11       11.09      1.46 o
   1  -8   4        4.34        3.85      0.91 o
   5  -8   4       31.48       34.41      2.13 o
   6  -8   4       24.85       25.71      1.90 o
  -8  -7   4       12.30       11.21      2.74 o
  -7  -7   4       63.27       64.05      2.68 o
  -6  -7   4        4.31        4.59      0.57 o
  -5  -7   4       34.31       32.84      2.56 o
  -4  -7   4       83.68       78.86      3.99 o
  -3  -7   4       56.48       54.54      3.08 o
  -2  -7   4        9.06        7.72      1.29 o
  -1  -7   4       56.72       57.44      2.91 o
   0  -7   4       40.15       43.81      2.39 o
   1  -7   4      138.82      143.25      4.89 o
   2  -7   4      152.33      160.15      4.96 o
   5  -7   4       39.59       38.99      2.17 o
   6  -7   4       20.03       20.02      1.61 o
   7  -7   4        7.52        8.75      0.78 o
   8  -7   4       51.82       49.76      2.18 o
  -9  -6   4       41.95       45.37      1.76 o
  -8  -6   4       22.42       21.06      1.16 o
  -7  -6   4       46.04       46.03      1.59 o
  -6  -6   4       54.39       53.73      1.61 o
  -5  -6   4       74.42       70.21      1.81 o
  -4  -6   4       82.50       89.36      4.02 o
  -3  -6   4       64.68       63.27      3.16 o
  -2  -6   4        3.96        3.71      0.90 o
  -1  -6   4       51.92       49.81      2.54 o
   0  -6   4      528.79      531.46     14.04 o
   1  -6   4       31.41       32.71      1.82 o
   2  -6   4       56.74       52.07      2.30 o
   3  -6   4       19.56       18.50      1.22 o
   4  -6   4       18.23       20.44      0.89 o
   5  -6   4       36.47       35.90      2.00 o
   6  -6   4       14.80       13.91      1.07 o
   7  -6   4       44.81       46.74      1.50 o
   8  -6   4       67.00       67.70      1.99 o
   9  -6   4        1.25        1.32      0.66 o
 -10  -5   4       13.54       15.90      1.37 o
  -9  -5   4       17.85       18.69      1.13 o
  -8  -5   4       63.68       61.96      1.94 o
  -7  -5   4       16.65       13.82      0.86 o
  -6  -5   4        0.16        0.39      0.27 o
  -5  -5   4        4.29        4.00      0.42 o
  -4  -5   4       24.02       25.36      0.81 o
  -3  -5   4      279.33      284.69      8.35 o
  -2  -5   4      219.73      206.58      6.29 o
  -1  -5   4        7.86        7.24      1.00 o
   0  -5   4      302.51      316.71      8.61 o
   1  -5   4       66.16       64.90      2.61 o
   2  -5   4      205.83      219.51      6.09 o
   3  -5   4       14.96       13.35      0.66 o
   4  -5   4      202.92      213.94      3.80 o
   5  -5   4       53.88       53.06      2.33 o
   6  -5   4       75.38       74.73      1.83 o
   7  -5   4       48.93       48.64      1.65 o
   8  -5   4        5.44        4.53      0.60 o
   9  -5   4        8.55        8.60      1.74 o
  10  -5   4        1.13        0.67      0.47 o
 -10  -4   4        5.75        6.56      0.97 o
  -9  -4   4       45.56       40.82      1.55 o
  -8  -4   4        4.49        4.82      0.61 o
  -7  -4   4        6.80        5.15      1.77 o
  -6  -4   4      184.00      192.42      6.11 o
  -5  -4   4      105.34      103.13      3.76 o
  -4  -4   4      863.31      835.93     13.64 o
  -3  -4   4      187.74      178.27     16.89 o
  -2  -4   4      100.41       -0.07      0.17 o
  -1  -4   4      206.37      206.19      5.95 o
   0  -4   4      165.10      180.18      5.34 o
   1  -4   4       26.96       31.82      1.48 o
   2  -4   4      165.81      170.29      4.74 o
   3  -4   4       42.62       45.72      1.13 o
   4  -4   4      134.88      140.24      4.59 o
   5  -4   4       17.21       15.51      1.15 o
   6  -4   4       75.91       73.94      1.83 o
   7  -4   4       42.21       41.90      1.83 o
   8  -4   4       19.69       19.13      0.97 o
   9  -4   4       13.59       14.95      0.97 o
  10  -4   4       16.10       15.14      1.03 o
 -11  -3   4       22.20       19.76      1.21 o
 -10  -3   4        0.62        1.12      0.47 o
  -9  -3   4        0.00        0.17      0.43 o
  -8  -3   4       68.45       68.28      3.82 o
  -7  -3   4      217.72      215.73      4.55 o
  -6  -3   4      420.70      412.93      7.29 o
  -5  -3   4      136.22      135.59      3.76 o
  -4  -3   4      176.28      174.88      3.36 o
  -3  -3   4       40.46       39.34      0.98 o
  -2  -3   4      838.39      881.86     22.14 o
  -1  -3   4       27.70       31.62      1.49 o
   0  -3   4     1136.72     1184.44     27.40 o
   1  -3   4      295.74      315.32      8.04 o
   2  -3   4     1069.14     1118.70     17.80 o
   3  -3   4      228.22      228.47      4.58 o
   4  -3   4       89.68       77.54      2.19 o
   5  -3   4      111.54      115.71      2.00 o
   6  -3   4       12.14        9.80      0.63 o
   7  -3   4       11.93       12.21      0.83 o
   8  -3   4       68.71       68.74      2.46 o
   9  -3   4        0.35        0.51      0.35 o
  10  -3   4       28.01       26.03      1.26 o
  11  -3   4        4.85        4.99      0.93 o
 -11  -2   4        4.68        4.13      1.10 o
 -10  -2   4       10.14        9.10      0.69 o
  -9  -2   4       87.14       88.84      1.90 o
  -8  -2   4      340.93      346.26      5.36 o
  -7  -2   4      208.85      217.63      3.02 o
  -6  -2   4      184.76      204.00      2.80 o
  -5  -2   4      178.35      181.98      3.00 o
  -4  -2   4      704.70      730.49     12.08 o
  -3  -2   4       59.77       69.24      1.20 o
  -2  -2   4     2285.91     2473.16     58.05 o
   0  -2   4      278.88      344.37      8.74 o
   1  -2   4      346.12      389.44      9.85 o
   2  -2   4      162.04      172.43      3.11 o
   3  -2   4       77.42       78.55      1.66 o
   4  -2   4       30.81       26.56      0.64 o
   5  -2   4      109.74      107.93      1.54 o
   6  -2   4      441.93      446.90      4.89 o
   7  -2   4        5.74        6.82      0.45 o
   8  -2   4      138.05      143.46      2.29 o
   9  -2   4       16.86       15.98      0.72 o
  10  -2   4       28.37       30.96      1.03 o
  11  -2   4       13.67       14.04      1.00 o
 -11  -1   4       54.04       49.76      1.88 o
 -10  -1   4      159.17      162.26      3.78 o
  -9  -1   4      174.38      176.97      3.91 o
  -8  -1   4       18.88       19.73      1.03 o
  -7  -1   4       79.21       79.10      1.39 o
  -6  -1   4      140.32      143.41      2.08 o
  -5  -1   4       28.26       28.85      0.66 o
  -4  -1   4      248.52      276.59      3.39 o
  -3  -1   4      123.59      146.30      1.90 o
  -2  -1   4      964.19     1094.29     22.19 o
   0  -1   4     1930.79       -0.06      0.05 o
   1  -1   4      125.12      131.05      3.67 o
   2  -1   4     1523.56     1682.81     30.37 o
   3  -1   4      147.80      155.48      2.07 o
   4  -1   4     1106.45     1160.89     13.47 o
   5  -1   4      104.93       95.49      1.34 o
   6  -1   4      293.13      301.70      3.53 o
   7  -1   4       49.33       49.32      0.95 o
   8  -1   4       60.01       59.79      1.26 o
   9  -1   4       58.91       60.17      1.38 o
  10  -1   4       36.65       36.32      1.29 o
  11  -1   4       12.99       12.71      1.16 o
 -11   0   4        1.19        0.20      0.49 o
 -10   0   4       44.84       43.67      1.61 o
  -9   0   4       17.35       18.24      0.98 o
  -8   0   4      152.97      151.74      2.76 o
  -7   0   4        8.13        8.32      0.45 o
  -6   0   4      751.24      781.55      8.20 o
  -5   0   4      435.90      461.34     10.37 o
  -4   0   4        1.04        0.27      0.10 o
  -3   0   4      571.81      598.80      8.08 o
  -2   0   4       62.05       64.86      1.17 o
  -1   0   4        4.85        7.43      0.30 o
   0   0   4     1064.42     1202.17     26.88 o
   1   0   4       57.26       85.00      1.66 o
   2   0   4     1289.55     1498.65     24.33 o
   3   0   4       23.67       22.66      0.67 o
   4   0   4     1026.14     1168.45     13.61 o
   5   0   4       14.34       16.01      0.50 o
   6   0   4      227.99      240.82      2.90 o
   7   0   4       72.49       68.13      1.38 o
   8   0   4      180.73      188.80      2.59 o
   9   0   4      124.23      125.21      2.54 o
  10   0   4      280.09      288.80      4.88 o
  11   0   4       60.49       56.76      1.68 o
 -11   1   4       51.11       50.32      1.71 o
 -10   1   4      159.22      163.58      3.07 o
  -9   1   4      174.43      180.42      3.20 o
  -8   1   4       18.14       19.82      0.80 o
  -7   1   4       78.21       80.25      2.28 o
  -6   1   4      143.09      145.10      2.46 o
  -5   1   4       27.75       27.05      0.95 o
  -4   1   4      246.50      269.53     10.10 o
  -3   1   4      119.88      143.04      2.62 o
  -2   1   4      976.09     1077.41     24.40 o
  -1   1   4      565.19      631.18     13.39 o
   0   1   4     1960.20       -0.02      0.06 o
   1   1   4      135.85      136.11      5.28 o
   2   1   4     1497.79     1605.40     39.14 o
   3   1   4      157.40      162.88      2.17 o
   4   1   4     1093.84     1154.23     14.07 o
   5   1   4      102.79       91.87      1.76 o
   6   1   4      296.98      304.15      3.58 o
   7   1   4       46.68       45.73      1.09 o
   8   1   4       58.66       61.08      2.43 o
   9   1   4       59.21       58.80      1.54 o
  10   1   4       36.16       34.36      1.18 o
  11   1   4       12.86       12.33      0.84 o
 -11   2   4        4.78        4.73      0.49 o
 -10   2   4       10.03       10.45      0.86 o
  -9   2   4       89.13       89.58      1.87 o
  -8   2   4      333.97      341.50      5.19 o
  -7   2   4      201.60      213.39      3.43 o
  -6   2   4      189.29      203.60      3.19 o
  -5   2   4      174.93      174.97      2.76 o
  -4   2   4      714.36      731.29      9.82 o
  -3   2   4       53.17       62.52      1.12 o
  -1   2   4      424.85      480.24      7.94 o
   0   2   4      281.17      350.40      8.83 o
   1   2   4      349.01      402.76      6.74 o
   2   2   4      161.68      173.32      2.50 o
   3   2   4       78.40       78.79      1.20 o
   4   2   4       32.66       28.12      0.63 o
   5   2   4      109.24      104.89      1.67 o
   6   2   4      431.88      427.97      5.56 o
   7   2   4        6.82        7.38      0.47 o
   8   2   4      134.86      142.78      2.33 o
   9   2   4       16.97       17.25      0.70 o
  10   2   4       28.20       30.29      1.02 o
  11   2   4       13.68       14.83      0.75 o
 -11   3   4       22.33       28.85      2.56 o
 -10   3   4        0.46        1.62      0.97 o
  -9   3   4        0.03        0.11      0.28 o
  -8   3   4       67.25       70.78      1.84 o
  -7   3   4      212.80      212.65      4.21 o
  -6   3   4      421.18      410.57      8.56 o
  -5   3   4      135.33      139.03      2.69 o
  -4   3   4      178.20      183.12      5.54 o
  -3   3   4       38.34       37.56      2.20 o
  -2   3   4      833.47      918.48     15.43 o
  -1   3   4       30.88       28.99      4.70 o
   0   3   4     1121.65     1128.58     88.89 o
   1   3   4      292.56      308.91      8.41 o
   2   3   4     1082.15     1120.80     15.48 o
   3   3   4      221.53      228.64      6.36 o
   4   3   4       81.80       67.05      5.52 o
   5   3   4      117.99      122.65      3.07 o
   6   3   4       12.72       12.92      0.47 o
   7   3   4       11.41       11.10      0.92 o
   8   3   4       68.56       69.12      3.79 o
   9   3   4        0.37        0.50      0.50 o
  10   3   4       27.51       30.36      1.78 o
  11   3   4        5.05        6.10      1.53 o
 -10   4   4        5.50        6.77      1.57 o
  -9   4   4       46.40       41.81      2.94 o
  -8   4   4        4.44        6.05      1.32 o
  -7   4   4        7.84        8.03      1.39 o
  -6   4   4      182.35      192.77      6.47 o
  -5   4   4      109.05       99.36      4.00 o
  -4   4   4      847.75      803.81     20.71 o
  -3   4   4      181.20      175.47      5.57 o
  -2   4   4      104.31       -0.13      0.17 o
  -1   4   4      203.43      197.77      5.73 o
   0   4   4      166.15      188.87      5.53 o
   1   4   4       25.58       28.31      1.15 o
   2   4   4      167.14      163.95      2.92 o
   3   4   4       42.32       47.18      1.27 o
   4   4   4      132.35      142.53      3.47 o
   5   4   4       16.14       14.90      1.15 o
   6   4   4       77.49       79.34      2.55 o
   7   4   4       43.36       45.49      3.73 o
   8   4   4       19.03       18.25      1.52 o
   9   4   4       15.25       15.21      1.47 o
  10   4   4       14.48       12.08      2.19 o
 -10   5   4       14.15       15.63      2.31 o
  -9   5   4       18.83       21.89      2.55 o
  -8   5   4       61.89       64.03      3.67 o
  -7   5   4       17.68       11.26      1.71 o
  -6   5   4        0.28        0.25      0.64 o
  -5   5   4        4.65        5.32      1.10 o
  -4   5   4       23.89       24.58      1.87 o
  -3   5   4      284.50      267.48      8.16 o
  -2   5   4      212.70      188.73      6.16 o
  -1   5   4        6.78        7.13      0.69 o
   0   5   4      296.00      307.13      6.15 o
   1   5   4       65.78       70.26      1.64 o
   2   5   4      208.55      214.54      3.74 o
   3   5   4       13.37       11.30      0.76 o
   4   5   4      199.92      206.66      4.82 o
   5   5   4       54.17       52.27      2.04 o
   6   5   4       78.21       69.30      2.53 o
   7   5   4       49.31       49.77      2.19 o
   8   5   4        5.73        6.69      1.02 o
   9   5   4        8.37       10.24      1.54 o
  10   5   4        1.18        1.56      0.76 o
  -9   6   4       42.13       51.31      3.54 o
  -8   6   4       21.90       22.16      2.60 o
  -7   6   4       49.29       52.89      3.26 o
  -6   6   4       51.38       45.35      2.98 o
  -5   6   4       77.22       72.99      3.65 o
  -4   6   4       81.67       86.17      3.92 o
  -3   6   4       67.93       65.39      3.18 o
  -2   6   4        5.32        5.31      1.06 o
  -1   6   4       51.27       50.85      1.79 o
   0   6   4      525.86      534.95     10.04 o
   1   6   4       30.06       31.41      1.41 o
   2   6   4       57.20       57.60      1.59 o
   3   6   4       19.48       19.46      0.96 o
   4   6   4       17.46       20.63      1.30 o
   5   6   4       38.71       40.54      3.18 o
   6   6   4       13.20       11.21      4.00 o
   7   6   4       44.00       44.96      2.21 o
   8   6   4       66.61       69.37      4.28 o
   9   6   4        1.76        1.88      0.81 o
  -8   7   4       13.09       11.62      2.05 o
  -7   7   4       64.29       66.91      3.93 o
  -6   7   4        3.85        1.46      0.96 o
  -5   7   4       35.16       42.99      2.89 o
  -4   7   4       82.58       83.53      3.99 o
  -3   7   4       57.60       54.85      3.12 o
  -2   7   4       10.22        9.29      1.47 o
  -1   7   4       56.77       55.76      2.95 o
   0   7   4       40.36       43.76      1.79 o
   1   7   4      146.41      141.70      3.69 o
   2   7   4      144.81      144.79      3.83 o
   3   7   4       18.19       18.43      1.74 o
   4   7   4      135.09      143.92      4.06 o
   5   7   4       37.06       41.67      2.05 o
   6   7   4       20.35       22.23      1.82 o
   7   7   4        8.00        9.25      1.27 o
   8   7   4       52.10       45.88      2.48 o
  -7   8   4       29.47       29.55      3.15 o
  -6   8   4        1.31        1.61      1.03 o
  -5   8   4      102.13      105.70      4.99 o
  -4   8   4       48.74       50.94      3.26 o
  -3   8   4       38.81       41.70      2.79 o
  -2   8   4       51.05       46.62      2.94 o
  -1   8   4       45.41       42.88      2.71 o
   0   8   4        8.98        7.34      1.30 o
   1   8   4        4.35        3.81      0.73 o
   2   8   4        7.82        6.51      0.92 o
   3   8   4       87.74       85.49      2.83 o
   4   8   4       48.18       50.30      4.56 o
   5   8   4       33.07       34.20      3.01 o
   6   8   4       25.18       29.11      3.40 o
  -5   9   4       12.95       12.18      2.10 o
  -4   9   4        4.46        4.51      1.36 o
  -3   9   4       23.92       24.47      2.64 o
  -2   9   4        8.06       10.95      1.76 o
  -1   9   4       97.16       99.58      4.48 o
   0   9   4        2.36        2.01      0.97 o
   1   9   4       27.94       28.85      2.20 o
   2   9   4        7.43        8.68      1.38 o
   3   9   4       65.07       66.59      2.68 o
   4   9   4       87.75      103.82      5.41 o
   5   9   4        0.17       -0.09      0.68 o
  -1  10   4       23.61       25.53      2.29 o
   0  10   4        9.28        8.15      1.53 o
   1  10   4        6.64        8.15      1.52 o
  -4  -9   5       11.03       11.14      1.86 o
  -3  -9   5        6.82        5.70      1.42 o
  -1  -9   5       10.54        9.56      1.57 o
   0  -9   5        7.83        6.40      1.29 o
  -7  -8   5        9.23       11.04      1.07 o
  -6  -8   5       98.66       96.91      2.53 o
  -5  -8   5        4.01        3.87      1.24 o
  -4  -8   5        9.12        9.60      1.70 o
  -3  -8   5      109.98       99.66      4.63 o
  -2  -8   5       25.15       26.88      2.18 o
  -1  -8   5       32.42       31.59      2.25 o
   0  -8   5       12.79       13.50      1.61 o
   1  -8   5       36.10       35.06      2.19 o
   5  -8   5        6.68        4.94      1.09 o
   6  -8   5        8.49        9.08      1.35 o
  -8  -7   5       10.84       10.95      0.95 o
  -7  -7   5       20.17       21.19      1.16 o
  -6  -7   5       57.12       56.65      1.73 o
  -5  -7   5       70.44       73.50      1.96 o
  -4  -7   5       38.33       36.70      2.63 o
  -3  -7   5       35.09       33.91      2.42 o
  -2  -7   5       36.31       33.32      2.28 o
  -1  -7   5        3.86        4.29      0.99 o
   0  -7   5       39.23       39.40      2.28 o
   1  -7   5      110.34      109.78      4.07 o
   2  -7   5        2.46        2.94      0.72 o
   4  -7   5       57.04       56.51      1.81 o
   5  -7   5       57.81       60.58      2.89 o
   6  -7   5       12.15       15.28      1.61 o
   7  -7   5       10.37        9.01      1.26 o
  -9  -6   5       18.08       19.91      1.20 o
  -8  -6   5       24.29       21.96      1.85 o
  -7  -6   5       49.04       49.50      1.76 o
  -6  -6   5       33.68       30.19      1.72 o
  -5  -6   5       61.72       61.20      1.67 o
  -4  -6   5      175.75      177.41      3.52 o
  -3  -6   5       39.95       36.63      2.32 o
  -2  -6   5      329.61      324.80      9.33 o
  -1  -6   5      314.30      308.00      9.20 o
   0  -6   5       54.31       57.24      2.57 o
   1  -6   5       13.67       13.63      1.18 o
   2  -6   5       74.01       78.69      3.02 o
   3  -6   5        9.62        9.36      1.04 o
   4  -6   5        6.71        7.59      0.64 o
   5  -6   5       19.04       20.03      1.49 o
   6  -6   5        0.50        0.39      0.52 o
   7  -6   5       27.40       29.53      1.21 o
   8  -6   5       12.75       12.83      1.05 o
 -10  -5   5       17.27       17.59      1.44 o
  -9  -5   5       25.40       24.97      1.26 o
  -8  -5   5      119.43      115.50      2.92 o
  -7  -5   5       73.82       70.61      2.00 o
  -6  -5   5       19.08       18.66      0.92 o
  -5  -5   5       45.85       41.55      1.29 o
  -4  -5   5        9.48        9.10      0.80 o
  -3  -5   5      227.83      230.08      4.78 o
  -2  -5   5      270.42      269.04      7.87 o
  -1  -5   5       22.11       22.98      1.58 o
   0  -5   5      944.81      926.46     22.84 o
   1  -5   5       28.91       28.12      1.56 o
   2  -5   5      133.41      139.31      4.22 o
   3  -5   5      109.75      110.25      2.21 o
   4  -5   5       40.48       39.00      1.08 o
   5  -5   5       67.72       68.69      2.80 o
   6  -5   5      172.91      172.63      3.50 o
   7  -5   5       13.09       14.27      0.83 o
   8  -5   5        6.33        4.57      0.62 o
   9  -5   5       37.56       38.60      1.93 o
 -10  -4   5        9.22        7.90      1.06 o
  -9  -4   5       13.80       12.03      0.96 o
  -8  -4   5        0.38        0.18      0.35 o
  -7  -4   5       49.89       51.01      2.16 o
  -6  -4   5       88.27       92.21      2.25 o
  -5  -4   5      387.64      385.33      6.87 o
  -4  -4   5      259.25      270.83      4.85 o
  -3  -4   5        3.42        3.40      0.33 o
  -1  -4   5       85.74       80.93      2.96 o
   0  -4   5      621.77      623.42     15.93 o
   1  -4   5        0.19        1.54      0.45 o
   2  -4   5      986.94      987.31     15.63 o
   3  -4   5      125.59      121.44      2.40 o
   4  -4   5       71.05       71.48      2.57 o
   5  -4   5       26.83       26.75      1.05 o
   6  -4   5       61.89       65.30      2.44 o
   7  -4   5        7.46        6.80      0.65 o
   8  -4   5       75.84       75.75      2.15 o
   9  -4   5        6.92        7.55      0.77 o
  10  -4   5        2.41        1.67      0.69 o
 -11  -3   5       45.30       43.64      2.71 o
 -10  -3   5       27.98       29.46      1.65 o
  -9  -3   5       47.09       42.25      2.00 o
  -8  -3   5       21.35       24.10      1.10 o
  -7  -3   5      149.91      148.06      3.23 o
  -6  -3   5      261.47      250.71      5.09 o
  -5  -3   5       40.47       43.86      1.77 o
  -4  -3   5      214.36      242.71      4.45 o
  -3  -3   5      122.55      116.68      2.34 o
  -2  -3   5       36.90       43.10      1.05 o
  -1  -3   5       31.62       35.32      1.16 o
   0  -3   5       27.77       31.02      1.91 o
   1  -3   5      104.25      100.10      3.70 o
   2  -3   5      423.08      455.65      7.46 o
   3  -3   5       61.55       56.48      1.30 o
   4  -3   5     1579.19     1551.00     28.21 o
   5  -3   5       13.51       14.59      0.86 o
   6  -3   5       99.96       94.98      2.18 o
   7  -3   5       45.82       45.15      1.43 o
   8  -3   5       27.01       26.19      1.22 o
   9  -3   5       30.42       30.30      1.42 o
  10  -3   5       27.34       25.88      1.34 o
 -11  -2   5        9.33       10.19      1.00 o
 -10  -2   5       20.84       19.62      1.16 o
  -9  -2   5      178.90      168.57      3.02 o
  -8  -2   5       36.65       33.75      1.04 o
  -7  -2   5       11.91       12.22      0.57 o
  -6  -2   5      200.72      204.42      2.82 o
  -5  -2   5       35.43       35.61      0.78 o
  -4  -2   5      208.52      210.43      3.95 o
  -3  -2   5       15.56       15.05      0.43 o
  -2  -2   5      529.42      568.26      9.08 o
  -1  -2   5      257.94      265.51      5.45 o
   1  -2   5       59.89       55.77      1.19 o
   2  -2   5      495.33      484.33      6.57 o
   3  -2   5       18.76       16.88      0.55 o
   4  -2   5      100.00       90.07      1.39 o
   5  -2   5       12.29       12.70      0.42 o
   6  -2   5      675.60      697.77      7.47 o
   7  -2   5      108.02      109.68      1.83 o
   8  -2   5      152.89      153.90      2.44 o
   9  -2   5       18.52       17.18      0.75 o
  10  -2   5       37.17       38.14      1.17 o
  11  -2   5       12.35       12.06      0.79 o
 -11  -1   5       88.66       87.36      2.59 o
 -10  -1   5      136.34      137.39      3.38 o
  -9  -1   5       39.58       45.81      1.61 o
  -8  -1   5      253.37      265.34      4.15 o
  -7  -1   5      132.76      134.46      2.33 o
  -6  -1   5      109.71      121.06      1.83 o
  -5  -1   5       57.14       61.64      1.07 o
  -4  -1   5      228.74      244.37      3.09 o
  -3  -1   5       77.42       80.55      1.22 o
  -2  -1   5      381.26      455.08      6.25 o
  -1  -1   5        5.16        6.19      0.29 o
   0  -1   5        7.46        5.81      0.37 o
   1  -1   5      144.82      160.62      2.09 o
   2  -1   5      906.01      997.97     11.51 o
   3  -1   5      108.06      108.13      1.38 o
   4  -1   5       54.34       46.68      0.89 o
   5  -1   5      124.15      121.57      1.65 o
   6  -1   5      406.92      427.66      4.79 o
   7  -1   5       54.76       54.51      1.05 o
   8  -1   5      542.93      549.20      8.05 o
   9  -1   5       29.92       30.05      0.96 o
  10  -1   5       75.81       76.46      1.85 o
  11  -1   5       20.96       20.41      1.36 o
 -11   0   5      155.42      157.29      3.72 o
 -10   0   5        6.16        4.39      0.66 o
  -9   0   5       25.52       23.22      2.31 o
  -8   0   5       33.98       31.58      1.24 o
  -7   0   5        0.09        0.07      0.20 o
  -6   0   5       13.13       12.08      0.47 o
  -5   0   5       45.57       45.39      0.85 o
  -4   0   5     1486.60     1657.43     23.09 o
  -3   0   5      258.32      284.97      3.46 o
  -2   0   5     1005.82     1100.42     14.55 o
  -1   0   5       34.63       43.74      1.03 o
   0   0   5      283.76      288.21      4.06 o
   1   0   5      105.39      102.86      2.01 o
   2   0   5      388.21      438.58      6.09 o
   3   0   5      136.84      139.90      1.73 o
   4   0   5      195.12      228.19      2.67 o
   5   0   5       38.96       37.56      1.05 o
   6   0   5       32.20       33.58      0.74 o
   7   0   5       25.03       25.94      0.82 o
   8   0   5       22.83       22.47      0.71 o
   9   0   5       73.44       76.43      1.60 o
  10   0   5      418.57      411.04      6.52 o
  11   0   5        0.98        1.29      0.45 o
 -11   1   5       91.81       84.60      2.33 o
 -10   1   5      132.86      135.86      3.16 o
  -9   1   5       36.24       39.65      1.88 o
  -8   1   5      256.13      272.17      4.34 o
  -7   1   5      131.67      133.56      2.63 o
  -6   1   5      106.29      117.57      2.14 o
  -5   1   5       54.11       55.47      2.96 o
  -4   1   5      226.93      244.06      3.61 o
  -3   1   5       78.35       80.74      1.67 o
  -2   1   5      380.46      445.04     10.56 o
  -1   1   5        4.52        4.44      0.60 o
   0   1   5        7.13        6.56      0.49 o
   1   1   5      152.90      171.78      3.13 o
   2   1   5      916.01      980.28     36.94 o
   3   1   5      104.54      101.72      1.58 o
   4   1   5       57.12       48.10      1.14 o
   5   1   5      121.49      121.52      1.92 o
   6   1   5      410.33      424.01      5.48 o
   7   1   5       54.20       53.66      1.06 o
   8   1   5      537.64      538.99      7.01 o
   9   1   5       30.52       30.92      0.98 o
  10   1   5       74.22       76.25      1.88 o
  11   1   5       21.25       20.73      0.99 o
 -11   2   5        9.82        8.97      0.68 o
 -10   2   5       20.27       19.02      1.17 o
  -9   2   5      179.89      173.36      3.01 o
  -8   2   5       35.67       33.50      1.48 o
  -7   2   5       12.61       14.38      0.88 o
  -6   2   5      199.20      203.13      3.21 o
  -5   2   5       31.53       32.00      0.90 o
  -4   2   5      207.13      208.26      3.13 o
  -3   2   5       16.12       15.72      0.39 o
  -2   2   5      529.47      567.08      6.66 o
  -1   2   5      261.32      276.43      3.33 o
   0   2   5     1630.34     1925.63     31.92 o
   1   2   5       56.35       53.68      0.86 o
   2   2   5      498.71      492.40      6.68 o
   3   2   5       17.47       15.14      0.39 o
   4   2   5       99.86       89.87      1.25 o
   5   2   5       12.45       11.57      0.47 o
   6   2   5      681.46      691.07      8.49 o
   7   2   5      104.64      106.08      2.28 o
   8   2   5      149.60      155.21      2.49 o
   9   2   5       19.83       18.19      0.73 o
  10   2   5       35.12       37.15      1.15 o
  11   2   5       13.26       14.30      0.73 o
 -11   3   5       46.58       47.42      3.31 o
 -10   3   5       26.49       31.24      2.63 o
  -9   3   5       47.28       50.51      1.52 o
  -8   3   5       21.14       22.71      0.96 o
  -7   3   5      155.61      149.36      3.16 o
  -6   3   5      257.48      250.35      4.74 o
  -5   3   5       37.48       40.76      1.67 o
  -4   3   5      214.62      244.81      7.12 o
  -3   3   5      120.85      117.71      2.55 o
  -2   3   5       37.73       46.65      2.09 o
  -1   3   5       32.78       35.29      1.16 o
   0   3   5       29.02       30.12      1.10 o
   1   3   5      104.07       98.24      3.51 o
   2   3   5      425.35      446.55      8.19 o
   3   3   5       59.24       54.61      2.26 o
   4   3   5     1572.58     1572.43     26.61 o
   5   3   5       14.80       13.42      1.05 o
   6   3   5       95.28       93.75      1.83 o
   7   3   5       46.60       46.08      0.90 o
   8   3   5       25.17       24.95      1.52 o
   9   3   5       30.87       26.79      1.94 o
  10   3   5       26.78       24.43      1.88 o
 -10   4   5        9.09        9.54      1.80 o
  -9   4   5       13.98       11.71      1.87 o
  -8   4   5        0.32       -0.70      0.51 o
  -7   4   5       49.12       54.42      3.04 o
  -6   4   5       92.38       94.70      4.01 o
  -5   4   5      398.55      388.69     10.91 o
  -4   4   5      249.84      247.89      7.78 o
  -3   4   5        5.18        4.91      0.92 o
  -2   4   5      599.51      599.88     10.69 o
  -1   4   5       80.14       74.33      2.81 o
   0   4   5      621.71      650.84     16.20 o
   1   4   5        0.60        2.62      0.66 o
   2   4   5      970.65      963.91     13.74 o
   3   4   5      129.10      126.65      2.46 o
   4   4   5       72.15       72.87      2.24 o
   5   4   5       27.14       26.80      1.34 o
   6   4   5       60.85       61.08      2.24 o
   7   4   5        8.07        8.11      1.00 o
   8   4   5       75.26       77.74      2.82 o
   9   4   5        5.90        6.04      1.00 o
  10   4   5        2.96        2.37      1.07 o
 -10   5   5       17.60       23.32      2.78 o
  -9   5   5       27.73       27.35      2.52 o
  -8   5   5      118.54      121.31      5.25 o
  -7   5   5       75.30       69.63      3.67 o
  -6   5   5       17.38       18.14      2.05 o
  -5   5   5       47.08       43.37      2.62 o
  -4   5   5        9.05        9.77      1.40 o
  -3   5   5      230.61      221.75      7.06 o
  -2   5   5      269.11      260.39      7.87 o
  -1   5   5       23.21       24.94      1.17 o
   0   5   5      944.10      919.96     16.22 o
   1   5   5       28.19       27.73      1.27 o
   2   5   5      127.26      129.56      2.61 o
   3   5   5      114.23      113.27      2.39 o
   4   5   5       36.40       33.65      1.58 o
   5   5   5       69.19       66.51      2.38 o
   6   5   5      169.83      170.52      4.48 o
   7   5   5       14.47       15.57      1.43 o
   8   5   5        6.96        5.48      0.96 o
   9   5   5       37.52       41.23      2.22 o
  -9   6   5       17.54       16.56      2.44 o
  -8   6   5       24.77       33.18      2.76 o
  -7   6   5       50.28       51.67      3.28 o
  -6   6   5       33.14       32.60      2.54 o
  -5   6   5       61.01       59.13      3.30 o
  -4   6   5      179.29      179.01      6.31 o
  -3   6   5       39.99       35.67      2.40 o
  -2   6   5      319.24      301.14      9.24 o
  -1   6   5      325.88      326.70     13.56 o
   0   6   5       49.43       46.28      2.65 o
   1   6   5       14.21       13.59      1.10 o
   2   6   5       76.36       78.96      2.47 o
   3   6   5        9.05        9.85      0.79 o
   4   6   5        6.48        6.37      0.90 o
   5   6   5       18.83       19.52      1.53 o
   6   6   5        0.44        0.51      0.54 o
   7   6   5       28.47       30.03      1.82 o
   8   6   5       11.75       10.94      1.38 o
  -8   7   5       10.87       11.90      2.13 o
  -7   7   5       19.44       22.62      2.70 o
  -6   7   5       55.74       50.92      3.42 o
  -5   7   5       72.91       78.58      4.01 o
  -4   7   5       39.18       37.08      2.67 o
  -3   7   5       34.92       34.40      2.43 o
  -2   7   5       36.35       34.61      2.41 o
  -1   7   5        4.12        3.96      0.99 o
   0   7   5       38.35       39.16      4.69 o
   1   7   5      110.60      106.67      5.41 o
   2   7   5        2.26        3.55      0.67 o
   3   7   5       27.73       28.01      4.24 o
   4   7   5       55.50       53.88      2.29 o
   5   7   5       58.45       65.47      2.62 o
   6   7   5       12.39       15.57      1.53 o
   7   7   5       11.15       11.85      1.44 o
  -7   8   5        9.51       10.25      1.96 o
  -6   8   5       97.10       90.44      4.82 o
  -5   8   5        3.96        3.90      1.29 o
  -4   8   5        9.26       12.20      1.88 o
  -3   8   5      111.07      110.61      4.89 o
  -2   8   5       24.57       24.53      2.18 o
  -1   8   5       33.60       34.43      2.47 o
   0   8   5       12.96       10.90      1.62 o
   1   8   5       37.20       36.91      1.78 o
   2   8   5       30.18       35.44      1.78 o
   3   8   5        4.88        4.51      0.81 o
   4   8   5       18.24       15.65      2.27 o
   5   8   5        6.60        5.10      1.01 o
   6   8   5        8.26        6.85      1.22 o
  -5   9   5       14.68       15.34      2.27 o
  -4   9   5       11.36       12.95      2.06 o
  -3   9   5        6.63        6.70      1.47 o
  -2   9   5       15.78       20.65      2.36 o
  -1   9   5       10.17       11.26      1.73 o
   0   9   5        7.11        5.69      1.28 o
   1   9   5       51.23       52.64      3.06 o
   2   9   5       25.70       24.27      1.65 o
   3   9   5        1.24        1.49      0.66 o
   4   9   5       28.44       34.02      3.09 o
  -4  -9   6        1.24        3.11      1.18 o
  -3  -9   6       15.52       15.33      2.05 o
  -2  -9   6        0.63       -0.29      0.76 o
  -1  -9   6       29.53       32.81      2.41 o
   0  -9   6       36.10       39.94      2.58 o
  -6  -8   6       96.48       93.60      2.52 o
  -5  -8   6       15.14       14.96      0.90 o
  -4  -8   6       80.82       83.68      4.29 o
  -3  -8   6       11.84       13.56      1.88 o
  -2  -8   6       70.43       65.88      3.45 o
  -1  -8   6       57.50       63.71      3.31 o
   0  -8   6      117.64      122.00      4.78 o
   1  -8   6       11.24       13.71      1.59 o
   4  -8   6        3.40        3.25      0.59 o
   5  -8   6        9.78       11.49      1.56 o
   6  -8   6       20.68       18.02      1.91 o
  -8  -7   6       35.57       35.98      1.54 o
  -7  -7   6       14.74       14.10      0.97 o
  -6  -7   6      122.74      120.01      2.95 o
  -5  -7   6       49.20       49.25      1.55 o
  -4  -7   6      293.40      286.07      9.13 o
  -3  -7   6       64.11       66.08      3.49 o
  -2  -7   6       13.87       12.61      1.60 o
  -1  -7   6        4.44        4.14      1.01 o
   0  -7   6       39.24       40.53      2.31 o
   1  -7   6       15.24       15.46      1.36 o
   2  -7   6      101.26      116.00      4.16 o
   4  -7   6       73.91       75.84      2.37 o
   5  -7   6       27.73       22.18      1.80 o
   6  -7   6       23.61       24.82      1.87 o
   7  -7   6       13.93       13.27      0.91 o
  -9  -6   6       12.84       10.98      1.39 o
  -8  -6   6        5.43        4.79      0.77 o
  -7  -6   6       50.65       54.41      1.77 o
  -6  -6   6        2.25        2.46      0.47 o
  -5  -6   6       41.82       42.29      2.56 o
  -4  -6   6       23.81       26.00      0.96 o
  -3  -6   6       17.43       19.87      1.73 o
  -2  -6   6      825.32      803.34     20.93 o
  -1  -6   6       68.53       68.50      3.06 o
   0  -6   6       77.50       74.30      3.14 o
   1  -6   6       65.50       64.77      2.82 o
   2  -6   6      111.91      110.27      3.82 o
   3  -6   6       94.84       97.46      2.08 o
   4  -6   6       37.24       39.25      1.51 o
   5  -6   6       21.21       22.61      1.71 o
   6  -6   6        3.29        3.21      0.87 o
   7  -6   6       18.81       22.17      1.08 o
   8  -6   6        9.79        9.76      0.88 o
  -9  -5   6       62.94       61.82      3.95 o
  -8  -5   6       35.23       37.24      1.47 o
  -7  -5   6       37.91       37.64      1.41 o
  -6  -5   6      186.67      183.05      3.86 o
  -5  -5   6        1.76        1.58      0.78 o
  -4  -5   6      157.05      163.39      3.29 o
  -3  -5   6      108.55      109.09      2.29 o
  -2  -5   6       68.48       67.14      1.50 o
  -1  -5   6       12.61       11.13      1.27 o
   0  -5   6      323.86      318.80      8.98 o
   1  -5   6      185.68      188.43      6.84 o
   2  -5   6      167.01      166.86      3.09 o
   3  -5   6       44.72       47.44      1.81 o
   4  -5   6      137.84      138.48      4.26 o
   5  -5   6       14.30       16.15      1.37 o
   6  -5   6      197.28      195.06      4.18 o
   7  -5   6       25.37       24.84      1.10 o
   8  -5   6       15.29       16.11      1.04 o
   9  -5   6       16.79       17.47      2.09 o
 -10  -4   6        2.51        2.91      0.77 o
  -9  -4   6        9.12        9.66      1.09 o
  -8  -4   6       29.70       29.85      1.28 o
  -7  -4   6        5.18        6.42      0.79 o
  -6  -4   6       36.33       38.43      1.83 o
  -5  -4   6      101.05      100.89      2.32 o
  -4  -4   6      143.53      156.64      3.18 o
  -3  -4   6       66.73       71.09      1.65 o
  -2  -4   6      208.33      207.76      3.84 o
  -1  -4   6      178.82      179.87      3.33 o
   0  -4   6       99.14      103.54      2.07 o
   1  -4   6      209.27      208.77      3.75 o
   2  -4   6     1188.65     1130.88     18.32 o
   3  -4   6       12.70       12.05      1.51 o
   4  -4   6      157.44      159.89      4.35 o
   5  -4   6        4.04        4.37      0.54 o
   6  -4   6       52.21       48.06      1.43 o
   7  -4   6       10.00        8.29      0.72 o
   8  -4   6       39.70       40.56      3.17 o
   9  -4   6       55.53       52.68      1.81 o
  10  -4   6       29.79       31.60      1.43 o
 -10  -3   6       79.61       81.22      2.33 o
  -9  -3   6       20.39       18.44      1.34 o
  -8  -3   6       90.19       90.22      2.38 o
  -7  -3   6      162.42      165.32      3.54 o
  -6  -3   6       14.99       15.13      1.21 o
  -5  -3   6       29.62       27.45      1.00 o
  -4  -3   6      271.76      281.92      5.15 o
  -3  -3   6       71.44       72.66      3.11 o
  -2  -3   6      378.90      439.20      7.42 o
  -1  -3   6      162.92      177.67      4.18 o
   0  -3   6      103.67      111.37      2.17 o
   1  -3   6       13.81       15.41      0.61 o
   2  -3   6       99.87       95.94      2.24 o
   3  -3   6       56.94       56.21      1.40 o
   4  -3   6      883.88      871.97     35.42 o
   5  -3   6      169.96      164.57      3.70 o
   6  -3   6      227.59      223.61      7.74 o
   7  -3   6       47.36       47.15      2.55 o
   8  -3   6       38.17       37.25      1.39 o
   9  -3   6       13.45       13.86      0.96 o
  10  -3   6       48.85       47.91      2.91 o
 -11  -2   6        1.90        2.81      0.66 o
 -10  -2   6       37.93       36.29      1.59 o
  -9  -2   6      114.61      111.85      2.28 o
  -8  -2   6      118.98      120.31      2.29 o
  -7  -2   6       15.21       16.79      0.72 o
  -6  -2   6       32.08       31.54      0.80 o
  -5  -2   6       53.79       54.16      1.06 o
  -4  -2   6       71.93       81.53      2.51 o
  -3  -2   6      361.48      405.49      6.90 o
  -2  -2   6       32.16       52.23      0.88 o
  -1  -2   6        5.65        5.46      0.36 o
   0  -2   6     1239.68     1358.28     27.33 o
   1  -2   6       48.15       53.20      0.85 o
   2  -2   6      327.56      371.54      5.34 o
   3  -2   6       67.51       69.38      1.38 o
   4  -2   6       96.13      102.16      1.44 o
   5  -2   6       89.19       88.02      1.34 o
   6  -2   6      253.82      258.83      3.14 o
   7  -2   6       56.85       58.56      1.35 o
   8  -2   6       49.09       47.59      1.16 o
   9  -2   6       10.03        9.00      0.76 o
  10  -2   6       11.41       11.12      0.87 o
 -11  -1   6       64.59       69.66      2.57 o
 -10  -1   6        1.25        1.04      0.52 o
  -9  -1   6        3.15        1.77      0.79 o
  -8  -1   6       73.32       70.33      1.60 o
  -7  -1   6       21.37       21.17      0.78 o
  -6  -1   6      434.07      468.55      5.68 o
  -5  -1   6      103.70      115.74      1.93 o
  -4  -1   6      328.20      355.71      4.26 o
  -3  -1   6       29.57       33.52      0.68 o
  -2  -1   6      246.57      284.03      3.49 o
  -1  -1   6      162.68      183.63      2.33 o
   0  -1   6      295.40      378.16      4.49 o
   1  -1   6       90.29       98.25      1.39 o
   2  -1   6       71.12       87.36      1.38 o
   3  -1   6      237.04      248.20      2.84 o
   4  -1   6      144.97      161.41      2.04 o
   5  -1   6       58.58       60.74      1.04 o
   6  -1   6       37.47       37.91      0.82 o
   7  -1   6       94.03       94.60      1.53 o
   8  -1   6      219.80      222.17      3.91 o
   9  -1   6       29.40       27.03      1.09 o
  10  -1   6       29.99       29.65      1.03 o
 -11   0   6        2.61        2.07      0.62 o
 -10   0   6       34.31       36.89      1.50 o
  -9   0   6        0.00        0.19      0.38 o
  -8   0   6       51.11       51.91      1.65 o
  -7   0   6       61.94       63.73      2.78 o
  -6   0   6      120.00      129.29      2.19 o
  -5   0   6        9.37       13.38      0.45 o
  -4   0   6      428.94      456.40      5.44 o
  -3   0   6       19.94       24.24      0.77 o
  -2   0   6      571.50      644.89      8.75 o
  -1   0   6      257.35      258.80      3.17 o
   0   0   6      427.57      421.09      4.97 o
   1   0   6      443.39      478.30      6.62 o
   2   0   6       68.38      108.63      2.13 o
   3   0   6        4.31        3.48      0.23 o
   4   0   6      534.84      586.40      7.17 o
   5   0   6       24.14       25.25      0.78 o
   6   0   6       86.22       85.59      1.60 o
   7   0   6        3.87        4.92      0.43 o
   8   0   6        3.02        2.98      0.41 o
   9   0   6       34.07       32.31      1.15 o
  10   0   6       56.83       49.50      2.09 o
  11   0   6       97.74       97.26      2.35 o
 -11   1   6       65.57       67.63      2.24 o
 -10   1   6        1.66        0.84      0.44 o
  -9   1   6        2.38        1.16      0.60 o
  -8   1   6       75.73       76.63      2.62 o
  -7   1   6       24.45       25.25      0.85 o
  -6   1   6      429.65      451.45      6.63 o
  -5   1   6      110.51      119.77      2.08 o
  -4   1   6      320.19      331.45      5.75 o
  -3   1   6       26.37       30.30      0.88 o
  -2   1   6      249.60      286.88      7.90 o
  -1   1   6      159.54      176.19      3.36 o
   0   1   6      295.71      374.65      6.54 o
   1   1   6       89.27       92.33      3.74 o
   2   1   6       74.65       90.64      1.55 o
   3   1   6      232.64      244.41      3.82 o
   4   1   6      153.18      163.37      3.94 o
   5   1   6       59.28       61.50      1.22 o
   6   1   6       33.31       34.44      0.92 o
   7   1   6       99.10       97.19      1.57 o
   8   1   6      224.21      228.40      3.44 o
   9   1   6       27.33       25.43      0.91 o
  10   1   6       29.38       31.27      1.28 o
 -11   2   6        2.07        2.43      0.71 o
 -10   2   6       38.33       39.64      1.27 o
  -9   2   6      117.17      116.77      2.25 o
  -8   2   6      117.31      118.96      2.25 o
  -7   2   6       14.95       15.06      0.69 o
  -6   2   6       32.28       31.27      0.87 o
  -5   2   6       54.01       56.29      1.18 o
  -4   2   6       68.98       76.38      1.43 o
  -3   2   6      366.74      399.18      5.60 o
  -2   2   6       28.81       47.76      0.84 o
  -1   2   6        6.17        6.92      0.29 o
   0   2   6     1246.88     1368.91     18.28 o
   1   2   6       41.85       44.29      0.83 o
   2   2   6      335.15      378.95      4.62 o
   3   2   6       69.34       69.80      1.29 o
   4   2   6       99.40      106.04      1.44 o
   5   2   6       90.15       87.10      1.59 o
   6   2   6      252.26      253.19      3.56 o
   7   2   6       56.76       56.67      1.38 o
   8   2   6       49.86       48.07      1.16 o
   9   2   6       10.24       10.87      0.61 o
  10   2   6       11.41       12.64      0.81 o
 -10   3   6       80.27       79.79      4.21 o
  -9   3   6       20.85       21.12      1.57 o
  -8   3   6       89.66       96.19      2.33 o
  -7   3   6      165.67      168.28      3.50 o
  -6   3   6       12.38       11.61      0.86 o
  -5   3   6       27.98       28.53      0.92 o
  -4   3   6      279.05      288.11      6.71 o
  -3   3   6       75.65       74.34      2.94 o
  -2   3   6      374.62      439.54      7.98 o
  -1   3   6      165.50      178.50      3.72 o
   0   3   6      102.73      110.50      2.61 o
   1   3   6       14.33       15.08      1.20 o
   2   3   6       95.70       93.57      2.33 o
   3   3   6       60.71       63.54      1.85 o
   4   3   6      900.66      897.39     12.27 o
   5   3   6      164.07      161.19      2.78 o
   6   3   6      225.54      222.28      3.70 o
   7   3   6       48.39       47.68      1.36 o
   8   3   6       37.76       38.68      1.87 o
   9   3   6       14.32       13.35      1.39 o
  10   3   6       47.70       54.11      2.48 o
 -10   4   6        2.34        3.74      1.31 o
  -9   4   6        9.56       10.52      1.77 o
  -8   4   6       30.59       29.06      2.36 o
  -7   4   6        5.53        7.11      1.36 o
  -6   4   6       35.01       37.26      2.38 o
  -5   4   6       99.43       97.54      4.03 o
  -4   4   6      149.60      160.65      5.42 o
  -3   4   6       64.80       66.35      3.01 o
  -2   4   6      210.30      214.95      6.57 o
  -1   4   6      181.12      183.47      3.94 o
   0   4   6      105.40      109.92      2.71 o
   1   4   6      215.13      209.52      4.46 o
   2   4   6     1185.17     1144.94     15.99 o
   3   4   6       11.60       11.30      0.93 o
   4   4   6      153.36      156.72      3.83 o
   5   4   6        4.52        4.40      0.87 o
   6   4   6       51.76       45.62      1.95 o
   7   4   6       10.03        9.50      1.10 o
   8   4   6       40.43       42.84      2.07 o
   9   4   6       54.86       51.67      3.59 o
  10   4   6       29.75       28.79      2.18 o
  -9   5   6       62.23       65.85      3.92 o
  -8   5   6       37.45       38.57      2.83 o
  -7   5   6       39.60       37.78      2.72 o
  -6   5   6      187.24      186.41      6.64 o
  -5   5   6        2.10        1.86      0.80 o
  -4   5   6      157.87      157.86      5.66 o
  -3   5   6      109.35      101.74      4.17 o
  -2   5   6       67.88       64.84      3.04 o
  -1   5   6       12.78       11.75      1.02 o
   0   5   6      323.43      327.63      6.54 o
   1   5   6      184.41      179.56      4.18 o
   2   5   6      168.39      161.10      3.09 o
   3   5   6       44.67       45.31      1.39 o
   4   5   6      135.94      132.09      5.40 o
   5   5   6       15.59       15.82      2.61 o
   6   5   6      196.23      192.70      4.94 o
   7   5   6       23.68       21.88      1.61 o
   8   5   6       16.11       15.58      1.57 o
   9   5   6       18.01       16.81      2.38 o
  -9   6   6       12.60       16.31      2.43 o
  -8   6   6        4.97        3.36      1.26 o
  -7   6   6       50.74       48.14      3.29 o
  -6   6   6        2.15        1.37      0.91 o
  -5   6   6       42.10       45.66      2.89 o
  -4   6   6       25.98       27.18      2.15 o
  -3   6   6       18.50       21.47      1.90 o
  -2   6   6      828.56      822.97     20.97 o
  -1   6   6       63.40       62.61      3.14 o
   0   6   6       73.89       73.96      4.75 o
   1   6   6       66.93       69.19      2.27 o
   2   6   6      108.08      104.30      3.03 o
   3   6   6       97.09       94.04      2.56 o
   4   6   6       35.51       38.32      1.81 o
   5   6   6       22.23       25.74      1.94 o
   6   6   6        3.33        2.97      0.81 o
   7   6   6       18.96       21.13      1.87 o
   8   6   6        9.44       10.85      1.37 o
  -8   7   6       35.64       34.23      2.97 o
  -7   7   6       13.97       11.52      2.00 o
  -6   7   6      124.72      123.94      5.47 o
  -5   7   6       49.70       50.43      3.29 o
  -4   7   6      286.05      269.37      9.08 o
  -3   7   6       67.02       73.98      3.74 o
  -2   7   6       14.96       15.89      1.92 o
  -1   7   6        4.63        4.26      1.07 o
   0   7   6       39.76       36.41      1.71 o
   1   7   6       14.74       14.17      1.23 o
   2   7   6      103.18      112.80      3.32 o
   3   7   6       39.33       42.50      1.88 o
   4   7   6       70.76       72.64      4.10 o
   5   7   6       29.16       29.47      1.76 o
   6   7   6       24.34       26.42      1.84 o
   7   7   6       14.29       14.22      1.55 o
  -6   8   6       98.61       89.00      4.83 o
  -5   8   6       14.25       14.82      2.20 o
  -4   8   6       79.64       83.78      4.34 o
  -3   8   6       11.28        9.47      1.67 o
  -2   8   6       67.82       64.53      3.55 o
  -1   8   6       58.48       61.47      3.42 o
   0   8   6      117.00      122.50      4.98 o
   1   8   6       13.10       13.34      1.29 o
   2   8   6        4.78        4.35      0.83 o
   3   8   6       45.04       48.81      2.13 o
   4   8   6        3.93        5.07      1.45 o
   5   8   6        9.67       10.94      2.05 o
   6   8   6       20.75       24.96      2.05 o
  -4   9   6        1.31        0.89      0.89 o
  -3   9   6       15.70       13.75      2.06 o
  -2   9   6        0.56        1.12      0.86 o
  -1   9   6       29.41       31.93      2.54 o
   0   9   6       36.15       37.46      2.68 o
   1   9   6        0.10       -0.12      0.63 o
   2   9   6       15.19       16.42      1.94 o
   3   9   6       13.12       14.08      1.42 o
  -3  -9   7       11.14       11.04      1.81 o
  -2  -9   7      101.73       97.94      4.60 o
  -1  -9   7       15.85       14.48      1.89 o
   0  -9   7        1.83        2.13      0.86 o
  -6  -8   7      105.41       98.01      3.14 o
  -5  -8   7       12.89       13.89      0.91 o
  -4  -8   7       25.63       26.35      2.32 o
  -3  -8   7        3.39        2.85      1.07 o
  -2  -8   7       50.28       49.36      2.97 o
  -1  -8   7       26.04       31.50      2.28 o
   0  -8   7      153.30      164.03      5.87 o
   1  -8   7      112.22      117.57      4.51 o
   4  -8   7       23.81       22.90      1.29 o
   5  -8   7       21.26       21.92      1.90 o
  -7  -7   7       16.18       17.45      1.74 o
  -6  -7   7       13.05       11.55      0.90 o
  -5  -7   7        1.49        2.17      0.46 o
  -4  -7   7      462.04      450.15      8.12 o
  -3  -7   7       62.55       65.04      3.42 o
  -2  -7   7       64.43       67.55      3.38 o
  -1  -7   7       77.02       78.37      3.55 o
   0  -7   7        8.80        7.94      1.23 o
   1  -7   7       14.65       15.04      1.59 o
   2  -7   7       44.33       46.60      2.43 o
   3  -7   7       78.97       82.02      2.46 o
   4  -7   7        3.41        5.22      0.70 o
   5  -7   7       14.69       18.12      1.66 o
   6  -7   7      106.31      101.40      4.16 o
   7  -7   7        6.02        5.36      0.69 o
  -8  -6   7       62.68       59.30      2.02 o
  -7  -6   7        2.67        2.12      0.51 o
  -6  -6   7       57.60       54.83      1.73 o
  -5  -6   7       34.97       37.27      1.31 o
  -4  -6   7       53.00       55.36      1.58 o
  -3  -6   7       53.92       58.86      1.54 o
  -2  -6   7      218.38      221.45      5.06 o
  -1  -6   7       56.66       56.00      2.77 o
   0  -6   7      157.57      150.31      5.15 o
   1  -6   7       45.16       45.95      2.57 o
   2  -6   7      221.37      221.26      4.05 o
   3  -6   7        8.23        8.16      0.82 o
   4  -6   7      333.13      347.73      8.20 o
   5  -6   7       64.11       55.60      2.77 o
   6  -6   7       38.03       36.29      1.35 o
   7  -6   7        6.56        6.35      0.72 o
   8  -6   7        5.09        4.58      0.67 o
  -9  -5   7       10.77       10.42      1.12 o
  -8  -5   7       33.75       33.25      1.40 o
  -7  -5   7       44.82       44.30      1.57 o
  -6  -5   7       84.08       88.22      2.31 o
  -5  -5   7       72.95       74.63      1.97 o
  -4  -5   7       98.77      101.01      2.36 o
  -3  -5   7       22.38       23.48      0.88 o
  -2  -5   7       35.21       40.23      1.15 o
  -1  -5   7       30.92       36.40      1.11 o
   0  -5   7      899.23      862.24     18.49 o
   1  -5   7       19.98       17.19      0.69 o
   2  -5   7        6.27        8.06      1.46 o
   3  -5   7        8.65        8.31      0.57 o
   4  -5   7       34.89       30.18      1.33 o
   5  -5   7       12.66       12.07      1.37 o
   6  -5   7       29.74       30.58      1.59 o
   7  -5   7      132.82      129.48      4.42 o
   8  -5   7      221.96      219.91      4.70 o
   9  -5   7        1.25        0.85      0.49 o
 -10  -4   7       36.59       34.91      1.94 o
  -9  -4   7       25.82       25.06      1.56 o
  -8  -4   7        7.53        7.25      1.52 o
  -7  -4   7        2.10        2.77      0.71 o
  -6  -4   7       41.89       44.80      1.46 o
  -5  -4   7       20.60       22.82      0.95 o
  -4  -4   7       15.95       15.81      0.75 o
  -3  -4   7       60.16       66.16      1.64 o
  -2  -4   7       42.69       38.23      1.08 o
  -1  -4   7       53.63       52.90      1.87 o
   0  -4   7      163.49      148.77      2.86 o
   1  -4   7        4.31        3.55      0.63 o
   2  -4   7      569.49      568.07      9.63 o
   3  -4   7      171.48      165.18      3.20 o
   4  -4   7      234.40      231.11      9.20 o
   5  -4   7      176.53      179.42      3.91 o
   6  -4   7       84.65       89.37      2.79 o
   7  -4   7        7.48        8.32      0.76 o
   8  -4   7       31.41       30.64      1.88 o
   9  -4   7       10.74       12.65      1.02 o
 -10  -3   7        7.74        8.32      0.84 o
  -9  -3   7       11.28       12.40      0.96 o
  -8  -3   7       22.50       22.87      1.40 o
  -7  -3   7       69.82       69.73      1.96 o
  -6  -3   7       80.17       81.61      2.10 o
  -5  -3   7       69.28       74.01      1.87 o
  -4  -3   7      146.49      129.58      2.68 o
  -3  -3   7       67.03       58.59      1.82 o
  -2  -3   7      277.16      281.24      5.29 o
  -1  -3   7       53.11       50.10      1.54 o
   0  -3   7      177.87      180.03      4.34 o
   1  -3   7       18.58       21.94      1.15 o
   2  -3   7       40.23       40.14      1.45 o
   3  -3   7      131.08      128.08      2.21 o
   4  -3   7       11.59       12.82      0.77 o
   5  -3   7      108.33      103.02      2.96 o
   6  -3   7       44.65       44.61      1.21 o
   7  -3   7       64.36       64.17      1.87 o
   8  -3   7       58.11       54.32      1.76 o
   9  -3   7        8.21        8.27      0.82 o
  10  -3   7       57.88       57.04      3.21 o
 -11  -2   7        4.25        5.07      0.82 o
 -10  -2   7       13.35       14.09      1.16 o
  -9  -2   7       31.63       30.00      1.08 o
  -8  -2   7       42.06       44.12      3.03 o
  -7  -2   7        3.24        3.15      0.36 o
  -6  -2   7       70.52       69.21      1.32 o
  -5  -2   7       19.12       19.33      0.61 o
  -4  -2   7       11.35        8.97      0.43 o
  -3  -2   7       22.72       20.49      1.10 o
  -2  -2   7      247.72      278.67      4.10 o
  -1  -2   7      130.02      140.61      2.30 o
   0  -2   7       99.64       92.90      2.02 o
   1  -2   7      373.15      384.75      5.41 o
   2  -2   7      314.99      311.04      4.61 o
   3  -2   7      154.01      157.96      2.27 o
   4  -2   7       83.82       78.85      1.21 o
   5  -2   7       62.43       62.48      1.11 o
   6  -2   7      201.47      204.16      2.66 o
   7  -2   7       22.85       22.65      0.70 o
   8  -2   7        3.75        3.41      0.41 o
   9  -2   7        1.41        1.00      0.42 o
  10  -2   7        7.35        6.54      0.85 o
 -11  -1   7       24.55       23.61      1.34 o
 -10  -1   7        1.60        0.39      0.87 o
  -9  -1   7       23.08       23.18      2.01 o
  -8  -1   7       40.50       41.03      1.17 o
  -7  -1   7       58.47       60.44      1.39 o
  -6  -1   7      139.06      144.21      2.17 o
  -5  -1   7      112.05      115.80      1.77 o
  -4  -1   7       68.58       73.18      1.31 o
  -3  -1   7      105.84      106.51      1.57 o
  -2  -1   7      359.55      372.29      4.51 o
  -1  -1   7      109.02      115.21      1.62 o
   0  -1   7       66.23       67.34      1.08 o
   1  -1   7       30.60       33.07      0.82 o
   2  -1   7       75.27       84.44      1.38 o
   3  -1   7       46.27       49.51      0.86 o
   4  -1   7       25.05       30.26      0.67 o
   5  -1   7       51.01       49.93      0.95 o
   6  -1   7       92.50       90.67      1.45 o
   7  -1   7        2.81        3.10      0.38 o
   8  -1   7        8.78        7.45      0.67 o
   9  -1   7       79.26       80.02      2.03 o
  10  -1   7       28.54       28.01      1.07 o
 -11   0   7        0.84        0.22      0.46 o
 -10   0   7       50.66       51.53      1.83 o
  -9   0   7       21.71       21.84      1.12 o
  -8   0   7       20.54       21.44      1.22 o
  -7   0   7        1.06        1.06      0.36 o
  -6   0   7        1.92        1.93      0.29 o
  -5   0   7        6.22        7.01      0.37 o
  -4   0   7        1.44        3.08      0.33 o
  -3   0   7       58.93       58.61      1.01 o
  -2   0   7      146.44      130.40      1.81 o
  -1   0   7      387.45      410.69      6.46 o
   0   0   7       16.58       26.64      0.74 o
   1   0   7      172.62      192.30      2.58 o
   2   0   7      331.80      328.94      4.02 o
   3   0   7       77.07       82.88      1.21 o
   4   0   7       66.11       76.55      1.31 o
   5   0   7       39.48       37.07      0.94 o
   6   0   7       19.73       18.39      0.69 o
   7   0   7       12.18       12.03      0.67 o
   8   0   7        0.84        0.74      0.30 o
   9   0   7        0.77        0.24      0.33 o
  10   0   7        7.05        6.08      0.66 o
 -11   1   7       24.48       25.50      1.20 o
 -10   1   7        1.78        2.13      0.67 o
  -9   1   7       23.54       22.67      1.07 o
  -8   1   7       38.92       39.74      2.12 o
  -7   1   7       56.76       56.95      1.71 o
  -6   1   7      141.69      148.10      3.05 o
  -5   1   7      112.90      115.08      2.08 o
  -4   1   7       70.68       75.60      1.44 o
  -3   1   7      102.27      102.23      1.83 o
  -2   1   7      362.31      370.21      6.49 o
  -1   1   7      111.27      110.49      4.02 o
   0   1   7       66.25       64.02      1.11 o
   1   1   7       32.14       34.97      1.08 o
   2   1   7       75.01       83.91      1.90 o
   3   1   7       46.38       50.80      1.40 o
   4   1   7       24.20       30.91      1.95 o
   5   1   7       51.28       51.37      1.11 o
   6   1   7       92.03       89.91      1.68 o
   7   1   7        2.88        2.78      0.31 o
   8   1   7       10.46       10.37      0.56 o
   9   1   7       78.92       81.97      1.76 o
  10   1   7       29.24       28.81      1.12 o
 -11   2   7        3.77        3.69      0.77 o
 -10   2   7       14.09       14.48      0.79 o
  -9   2   7       32.70       32.31      1.13 o
  -8   2   7       41.18       44.18      1.33 o
  -7   2   7        3.20        3.24      0.38 o
  -6   2   7       71.36       68.58      1.45 o
  -5   2   7       19.51       19.59      0.66 o
  -4   2   7       11.81       10.63      0.47 o
  -3   2   7       22.78       20.01      0.73 o
  -2   2   7      245.04      270.19      3.47 o
  -1   2   7      126.10      136.75      1.93 o
   0   2   7      100.80       93.88      1.42 o
   1   2   7      368.73      370.75      4.66 o
   2   2   7      328.49      315.49      3.98 o
   3   2   7      154.89      152.25      2.22 o
   4   2   7       77.35       72.59      1.34 o
   5   2   7       67.16       66.78      1.10 o
   6   2   7      206.79      205.83      3.01 o
   7   2   7       21.71       21.64      0.76 o
   8   2   7        3.78        4.14      0.51 o
   9   2   7        1.39        1.53      0.35 o
  10   2   7        7.53        6.73      0.57 o
  -9   3   7       12.01       13.36      1.43 o
  -8   3   7       22.71       22.84      1.00 o
  -7   3   7       67.34       69.00      1.85 o
  -6   3   7       80.53       86.75      2.82 o
  -5   3   7       70.14       75.18      1.82 o
  -4   3   7      142.03      121.60      2.58 o
  -3   3   7       65.21       59.02      1.52 o
  -2   3   7      284.89      286.13      5.50 o
  -1   3   7       50.39       48.76      1.52 o
   0   3   7      181.78      185.72      3.90 o
   1   3   7       18.84       22.66      1.13 o
   2   3   7       40.75       38.89      1.14 o
   3   3   7      129.56      128.98      2.20 o
   4   3   7       12.53       12.60      0.53 o
   5   3   7      108.42      102.22      2.00 o
   6   3   7       47.87       48.92      1.79 o
   7   3   7       65.85       65.91      1.54 o
   8   3   7       58.65       56.53      2.35 o
   9   3   7        7.79        8.20      1.36 o
  10   3   7       60.11       61.45      2.80 o
 -10   4   7       36.37       39.12      3.01 o
  -9   4   7       26.05       27.03      2.44 o
  -8   4   7        7.44        8.23      1.53 o
  -7   4   7        2.43        2.29      0.90 o
  -6   4   7       43.18       43.78      2.64 o
  -5   4   7       20.66       24.38      1.85 o
  -4   4   7       15.30       15.55      1.66 o
  -3   4   7       61.21       64.43      2.99 o
  -2   4   7       39.78       35.13      1.76 o
  -1   4   7       50.52       49.48      1.69 o
   0   4   7      161.84      146.83      3.45 o
   1   4   7        4.20        3.56      0.55 o
   2   4   7      584.68      584.34      8.59 o
   3   4   7      166.16      161.98      3.84 o
   4   4   7      233.89      222.80      8.53 o
   5   4   7      176.72      181.22      4.45 o
   6   4   7       87.97       88.45      2.90 o
   7   4   7        8.19        8.23      1.06 o
   8   4   7       30.76       33.21      1.86 o
   9   4   7       10.62       10.11      1.28 o
  -9   5   7       10.53       13.49      2.11 o
  -8   5   7       31.79       31.85      2.68 o
  -7   5   7       42.91       42.02      2.93 o
  -6   5   7       87.36       90.18      4.21 o
  -5   5   7       72.98       75.40      3.62 o
  -4   5   7      101.19      107.68      4.35 o
  -3   5   7       22.07       24.62      1.92 o
  -2   5   7       38.00       41.64      2.40 o
  -1   5   7       33.49       38.60      1.54 o
   0   5   7      896.80      849.33     15.28 o
   1   5   7       18.89       17.27      1.29 o
   2   5   7        6.62        7.00      0.82 o
   3   5   7        8.76        9.95      0.76 o
   4   5   7       35.34       32.01      1.57 o
   5   5   7       11.43        9.22      1.43 o
   6   5   7       31.36       31.19      1.69 o
   7   5   7      129.68      129.12      3.96 o
   8   5   7      222.88      230.53      5.94 o
   9   5   7        1.31        0.85      0.70 o
  -8   6   7       62.76       70.13      4.07 o
  -7   6   7        2.30        1.43      0.91 o
  -6   6   7       56.87       49.70      3.22 o
  -5   6   7       34.55       33.31      2.57 o
  -4   6   7       52.19       56.71      3.21 o
  -3   6   7       53.13       50.20      2.96 o
  -2   6   7      224.59      220.54      7.25 o
  -1   6   7       57.08       58.59      2.98 o
   0   6   7      158.78      154.27      3.87 o
   1   6   7       47.64       51.50      1.95 o
   2   6   7      216.08      204.97      4.96 o
   3   6   7        6.77        7.30      0.92 o
   4   6   7      336.85      339.10     12.41 o
   5   6   7       60.57       61.69      2.44 o
   6   6   7       36.76       36.09      2.59 o
   7   6   7        6.91        6.70      1.10 o
   8   6   7        4.93        4.65      1.61 o
  -7   7   7       16.08       18.24      2.44 o
  -6   7   7       14.25       11.97      1.96 o
  -5   7   7        0.93        1.20      0.94 o
  -4   7   7      463.44      452.91     13.33 o
  -3   7   7       59.71       64.62      3.50 o
  -2   7   7       63.09       65.41      3.46 o
  -1   7   7       78.51       75.68      3.69 o
   0   7   7        7.82        8.58      1.42 o
   1   7   7       15.49       18.96      1.94 o
   2   7   7       43.55       47.21      2.07 o
   3   7   7       79.75       78.77      2.74 o
   4   7   7        3.41        5.37      1.44 o
   5   7   7       14.58       15.64      2.27 o
   6   7   7      105.01      102.84      4.34 o
   7   7   7        5.74        5.50      1.48 o
  -6   8   7      103.10       99.93      5.14 o
  -5   8   7       13.33       16.18      2.27 o
  -4   8   7       26.55       24.98      2.69 o
  -3   8   7        3.26        3.64      1.20 o
  -2   8   7       49.82       46.62      3.06 o
  -1   8   7       24.04       25.04      2.24 o
   0   8   7      155.90      165.21      6.14 o
   1   8   7      108.86      107.99      4.67 o
   2   8   7       53.26       51.73      2.49 o
   3   8   7       45.06       46.00      2.61 o
   4   8   7       22.83       22.55      2.81 o
   5   8   7       22.90       21.75      2.83 o
  -3   9   7       11.49       11.81      1.93 o
  -2   9   7      100.27       96.37      4.75 o
  -1   9   7       15.70       14.11      2.01 o
   0   9   7        1.45        2.20      0.97 o
   1   9   7       51.85       52.58      3.18 o
   2   9   7       13.44       15.76      1.93 o
   3   9   7       38.26       40.55      2.09 o
  -2  -9   8       90.17       90.17      4.46 o
  -1  -9   8        1.88        2.56      1.02 o
   0  -9   8       39.99       37.55      2.53 o
   1  -9   8        3.17        3.11      1.02 o
  -5  -8   8        9.58       10.75      0.95 o
  -4  -8   8       24.04       22.83      1.11 o
  -3  -8   8        4.09        5.30      1.32 o
  -2  -8   8        6.67        6.60      1.37 o
  -1  -8   8       12.05       11.50      1.61 o
   0  -8   8        0.67        0.23      0.62 o
   1  -8   8       20.74       19.15      1.73 o
   2  -8   8       90.32       92.57      3.89 o
   3  -8   8       14.65       13.76      1.04 o
  -7  -7   8        1.26        1.96      0.53 o
  -6  -7   8       64.16       60.94      1.96 o
  -5  -7   8        0.08        0.55      0.39 o
  -4  -7   8       41.53       42.02      1.60 o
  -3  -7   8       38.55       41.33      1.36 o
  -2  -7   8      111.12      115.13      2.59 o
  -1  -7   8       79.07       90.16      3.90 o
   0  -7   8      100.94      102.97      4.18 o
   1  -7   8       27.87       29.05      1.03 o
   2  -7   8      111.78      113.22      2.55 o
   3  -7   8        1.05        1.55      0.65 o
   5  -7   8        2.01        2.16      0.87 o
   6  -7   8       14.00       12.74      1.62 o
  -8  -6   8       31.56       27.77      1.34 o
  -7  -6   8        4.15        4.85      0.64 o
  -6  -6   8       32.15       28.46      2.04 o
  -5  -6   8       37.45       38.74      1.39 o
  -4  -6   8       28.57       29.95      2.53 o
  -3  -6   8       78.86       86.00      2.38 o
  -2  -6   8      134.58      136.92      2.89 o
  -1  -6   8       64.39       66.26      1.66 o
   0  -6   8        8.73        9.45      0.60 o
   1  -6   8       62.95       62.96      1.63 o
   2  -6   8       14.83       15.02      0.75 o
   3  -6   8        4.51        3.35      0.46 o
   4  -6   8      107.01      102.47      4.01 o
   5  -6   8       31.00       27.43      1.93 o
   6  -6   8       53.19       49.49      1.65 o
   7  -6   8        8.00        8.69      0.84 o
  -9  -5   8        3.52        1.10      0.63 o
  -8  -5   8       10.49        9.92      0.89 o
  -7  -5   8       37.79       35.73      1.42 o
  -6  -5   8       26.47       27.40      1.19 o
  -5  -5   8      129.88      132.79      3.03 o
  -4  -5   8       44.80       46.19      1.44 o
  -3  -5   8       70.93       68.65      1.79 o
  -2  -5   8      129.50      122.57      2.86 o
  -1  -5   8       31.92       32.17      1.04 o
   0  -5   8       83.53       93.19      5.05 o
   1  -5   8       72.00       68.51      1.66 o
   2  -5   8      140.19      133.65      6.44 o
   3  -5   8        7.06        6.26      0.57 o
   4  -5   8       22.74       21.28      1.92 o
   5  -5   8        9.27        6.65      1.14 o
   6  -5   8       36.13       35.36      1.40 o
   7  -5   8       22.80       22.65      1.29 o
   8  -5   8      114.89      109.34      5.65 o
  -9  -4   8       67.54       67.24      2.71 o
  -8  -4   8       51.36       54.57      1.83 o
  -7  -4   8       92.01       95.33      2.49 o
  -6  -4   8       27.73       28.24      1.34 o
  -5  -4   8       15.96       14.14      1.00 o
  -4  -4   8       27.75       29.96      1.08 o
  -3  -4   8       33.02       28.97      1.02 o
  -2  -4   8       42.12       38.95      1.17 o
  -1  -4   8       31.70       27.54      0.94 o
   0  -4   8      325.72      314.58      5.54 o
   1  -4   8        9.72       10.22      0.61 o
   2  -4   8       12.76       10.95      0.95 o
   3  -4   8       57.83       57.97      1.74 o
   4  -4   8       77.25       73.36      2.09 o
   5  -4   8       21.32       19.61      1.04 o
   6  -4   8      385.07      383.81      6.94 o
   7  -4   8        9.61        8.90      1.05 o
   8  -4   8       62.56       59.72      2.81 o
   9  -4   8       46.37       44.67      4.64 o
 -10  -3   8        0.64        0.13      0.45 o
  -9  -3   8        5.64        5.14      0.69 o
  -8  -3   8       49.47       46.54      2.10 o
  -7  -3   8       55.83       55.63      1.72 o
  -6  -3   8        4.21        4.11      0.54 o
  -5  -3   8       63.86       61.09      1.69 o
  -4  -3   8      130.16      141.29      2.92 o
  -3  -3   8      106.25       98.54      2.17 o
  -2  -3   8      345.00      322.80      5.81 o
  -1  -3   8       44.11       39.02      2.46 o
   0  -3   8       93.37       97.81      2.12 o
   1  -3   8       66.44       64.29      1.69 o
   2  -3   8      148.92      135.49      6.29 o
   3  -3   8       65.31       62.77      1.81 o
   4  -3   8      517.16      517.42      9.39 o
   5  -3   8        2.05        2.27      0.34 o
   6  -3   8       97.81       98.55      2.80 o
   7  -3   8       27.83       27.40      1.20 o
   8  -3   8       22.82       25.68      1.21 o
   9  -3   8        7.26        8.75      1.42 o
 -10  -2   8       22.36       25.27      1.39 o
  -9  -2   8        4.88        5.60      0.59 o
  -8  -2   8       66.97       73.28      1.71 o
  -7  -2   8       22.77       24.23      0.89 o
  -6  -2   8       40.75       41.69      1.51 o
  -5  -2   8      160.93      153.66      2.28 o
  -4  -2   8      153.02      149.86      2.19 o
  -3  -2   8        8.34        8.83      0.43 o
  -2  -2   8        5.49        6.63      0.37 o
  -1  -2   8       13.35       14.15      0.57 o
   0  -2   8       57.60       49.80      1.34 o
   1  -2   8       78.38       74.69      1.21 o
   2  -2   8      752.30      802.08      8.36 o
   3  -2   8      132.45      127.20      2.62 o
   4  -2   8      174.70      172.07      2.26 o
   5  -2   8       97.25       96.80      1.52 o
   6  -2   8       32.02       34.67      0.90 o
   7  -2   8       54.76       56.75      1.16 o
   8  -2   8       43.41       42.30      1.40 o
   9  -2   8        8.00        8.69      0.84 o
  10  -2   8       12.78       12.52      0.96 o
 -10  -1   8        0.03       -0.24      0.44 o
  -9  -1   8       14.89       15.55      1.14 o
  -8  -1   8        8.89        9.39      0.86 o
  -7  -1   8       13.88       14.79      0.70 o
  -6  -1   8      127.71      135.30      2.08 o
  -5  -1   8       48.71       50.37      1.11 o
  -4  -1   8      504.02      530.42      6.30 o
  -3  -1   8      232.01      231.86      3.01 o
  -2  -1   8      111.36      117.41      1.73 o
  -1  -1   8      427.48      408.29      4.91 o
   0  -1   8      685.51      687.43      8.04 o
   1  -1   8      132.50      137.02      1.93 o
   2  -1   8       22.49       17.93      0.56 o
   3  -1   8       34.21       34.00      0.80 o
   4  -1   8       24.52       19.19      0.56 o
   5  -1   8        4.42        4.62      0.34 o
   6  -1   8       25.51       25.18      0.81 o
   7  -1   8       23.32       21.51      0.82 o
   8  -1   8       31.02       30.30      1.03 o
   9  -1   8       25.87       26.36      1.13 o
  10  -1   8       18.17       19.59      0.91 o
 -10   0   8       49.02       51.55      1.85 o
  -9   0   8       65.46       68.29      2.09 o
  -8   0   8       48.43       49.86      1.68 o
  -7   0   8       48.52       49.34      1.89 o
  -6   0   8       79.44       76.49      2.02 o
  -5   0   8       42.77       40.33      0.87 o
  -4   0   8      116.13      123.64      1.83 o
  -3   0   8      265.67      270.94      3.45 o
  -2   0   8      870.91      854.68     11.60 o
  -1   0   8       52.28       52.62      0.95 o
   0   0   8       13.61       13.20      0.39 o
   1   0   8      288.61      266.63      3.48 o
   2   0   8      183.83      181.81      2.44 o
   3   0   8      100.55       99.82      1.50 o
   4   0   8      334.95      314.18      4.21 o
   5   0   8       27.44       29.29      0.85 o
   6   0   8        0.12       -0.01      0.21 o
   7   0   8       95.74       95.23      1.87 o
   8   0   8       33.15       33.09      1.06 o
   9   0   8        0.04       -0.33      0.26 o
  10   0   8       11.30        9.73      0.81 o
 -10   1   8        0.04       -0.10      0.38 o
  -9   1   8       15.02       14.35      0.93 o
  -8   1   8        8.55        8.93      0.75 o
  -7   1   8       12.82       13.29      0.79 o
  -6   1   8      129.41      131.84      2.89 o
  -5   1   8       51.57       52.19      1.45 o
  -4   1   8      495.45      511.37      6.36 o
  -3   1   8      229.23      223.75      3.02 o
  -2   1   8      110.09      117.16      2.05 o
  -1   1   8      416.91      396.72      5.83 o
   0   1   8      698.55      686.21      9.57 o
   1   1   8      132.99      131.07      2.29 o
   2   1   8       20.05       14.96      0.69 o
   3   1   8       36.08       35.04      1.04 o
   4   1   8       25.11       23.87      1.20 o
   5   1   8        4.47        4.74      0.41 o
   6   1   8       25.31       23.64      0.89 o
   7   1   8       23.23       21.45      0.80 o
   8   1   8       32.56       33.73      0.90 o
   9   1   8       25.37       26.05      0.96 o
  10   1   8       18.23       19.06      0.95 o
 -10   2   8       22.11       22.92      0.97 o
  -9   2   8        4.74        5.97      0.58 o
  -8   2   8       66.59       70.14      2.25 o
  -7   2   8       23.55       24.01      1.53 o
  -6   2   8       38.05       38.02      1.51 o
  -5   2   8      156.15      150.72      2.55 o
  -4   2   8      156.28      147.48      2.46 o
  -3   2   8        7.87        8.80      0.44 o
  -2   2   8        5.39        6.83      0.35 o
  -1   2   8       13.45       13.43      0.54 o
   0   2   8       55.65       45.48      0.90 o
   1   2   8       73.21       65.52      1.05 o
   2   2   8      746.91      780.68      9.43 o
   3   2   8      131.49      125.82      1.94 o
   4   2   8      180.11      175.87      2.56 o
   5   2   8       96.61       99.21      1.72 o
   6   2   8       33.64       35.40      0.80 o
   7   2   8       53.45       54.44      1.25 o
   8   2   8       43.89       46.19      1.23 o
   9   2   8        8.78        7.80      0.57 o
  10   2   8       12.62       14.18      0.74 o
  -9   3   8        5.74        5.69      0.68 o
  -8   3   8       49.30       51.78      1.58 o
  -7   3   8       57.06       57.04      2.64 o
  -6   3   8        3.85        3.92      0.59 o
  -5   3   8       67.09       62.94      1.65 o
  -4   3   8      126.26      132.72      2.85 o
  -3   3   8       98.77       92.30      2.09 o
  -2   3   8      347.37      330.82      4.87 o
  -1   3   8       42.12       38.53      0.97 o
   0   3   8       93.39       98.91      1.77 o
   1   3   8       64.36       64.41      2.20 o
   2   3   8      145.37      136.81      3.26 o
   3   3   8       64.22       64.18      1.36 o
   4   3   8      519.80      511.81      7.53 o
   5   3   8        2.12        1.56      0.31 o
   6   3   8       98.44      100.94      2.08 o
   7   3   8       26.36       25.80      1.56 o
   8   3   8       22.77       23.70      2.42 o
   9   3   8        6.71        6.44      1.05 o
  -9   4   8       64.77       66.01      3.80 o
  -8   4   8       52.71       62.83      3.50 o
  -7   4   8       92.74       96.17      4.35 o
  -6   4   8       27.40       26.92      2.06 o
  -5   4   8       17.15       15.93      1.78 o
  -4   4   8       27.86       27.59      1.96 o
  -3   4   8       33.87       29.94      1.96 o
  -2   4   8       41.06       37.89      2.16 o
  -1   4   8       31.78       25.84      1.90 o
   0   4   8      324.48      305.64      6.22 o
   1   4   8        8.93       10.27      0.89 o
   2   4   8       10.80        9.35      0.88 o
   3   4   8       58.16       57.25      1.95 o
   4   4   8       74.00       71.64      2.37 o
   5   4   8       18.64       18.26      1.41 o
   6   4   8      385.83      374.85      8.08 o
   7   4   8        8.67        7.78      1.07 o
   8   4   8       65.49       63.59      2.64 o
   9   4   8       46.38       48.79      2.43 o
  -9   5   8        3.52        2.36      1.21 o
  -8   5   8       10.27        8.86      1.69 o
  -7   5   8       36.08       38.93      2.77 o
  -6   5   8       26.21       30.16      2.38 o
  -5   5   8      127.83      136.84      5.34 o
  -4   5   8       45.12       48.24      2.82 o
  -3   5   8       74.39       72.64      3.38 o
  -2   5   8      124.72      118.79      4.61 o
  -1   5   8       35.96       33.00      1.47 o
   0   5   8       87.46      102.53      2.81 o
   1   5   8       67.54       63.16      2.17 o
   2   5   8      142.08      137.88      6.28 o
   3   5   8        6.82        8.08      1.46 o
   4   5   8       22.48       20.55      1.35 o
   5   5   8        9.40        8.86      1.18 o
   6   5   8       36.11       32.20      1.78 o
   7   5   8       23.83       21.72      1.77 o
   8   5   8      112.32      110.50      3.77 o
  -8   6   8       32.39       31.14      2.76 o
  -7   6   8        3.33        4.21      1.26 o
  -6   6   8       31.81       30.59      2.57 o
  -5   6   8       35.91       35.03      2.67 o
  -4   6   8       30.11       34.06      2.51 o
  -3   6   8       79.02       83.85      3.97 o
  -2   6   8      132.38      130.58      5.14 o
  -1   6   8       65.66       63.04      3.24 o
   0   6   8        8.58       10.36      2.00 o
   1   6   8       65.08       64.97      2.32 o
   2   6   8       16.37       16.56      1.93 o
   3   6   8        3.69        3.37      0.71 o
   4   6   8      108.45      106.87      5.05 o
   5   6   8       31.38       31.14      2.67 o
   6   6   8       52.28       50.59      2.34 o
   7   6   8        9.16        8.86      1.25 o
  -7   7   8        1.06        2.43      1.26 o
  -6   7   8       62.45       60.96      3.75 o
  -4   7   8       44.70       44.80      2.96 o
  -3   7   8       36.61       34.84      2.68 o
  -2   7   8      112.14      113.84      4.86 o
  -1   7   8       77.36       84.31      4.02 o
   0   7   8      101.04      100.39      4.33 o
   1   7   8       30.05       28.73      1.76 o
   2   7   8      112.20      113.59      3.43 o
   3   7   8        1.16        0.92      0.55 o
   4   7   8       37.46       37.77      2.99 o
   5   7   8        2.01        1.78      1.01 o
   6   7   8       13.56       12.14      2.21 o
  -5   8   8        8.71       10.13      1.92 o
  -4   8   8       23.39       20.84      2.50 o
  -3   8   8        4.45        5.25      1.38 o
  -2   8   8        6.53        6.37      1.42 o
  -1   8   8       11.36        9.24      1.58 o
   0   8   8        0.90       -0.14      0.71 o
   1   8   8       20.12       21.48      2.26 o
   2   8   8       91.15       90.76      3.13 o
   3   8   8       15.30       16.04      1.47 o
   4   8   8       33.89       34.12      3.06 o
  -2   9   8       91.83       95.44      4.71 o
  -1   9   8        1.78        1.63      0.98 o
   0   9   8       38.02       32.92      2.58 o
   1   9   8        3.36        1.90      0.98 o
  -4  -8   9       21.51       20.43      3.43 o
  -3  -8   9       33.36       34.12      1.33 o
  -2  -8   9        8.62        8.70      0.81 o
  -1  -8   9        5.21        6.06      0.63 o
   0  -8   9       85.01       86.70      2.81 o
   1  -8   9        7.36        7.97      0.90 o
   2  -8   9       24.36       28.60      1.18 o
   3  -8   9        3.77        3.51      0.70 o
  -6  -7   9        6.57        8.75      0.84 o
  -5  -7   9       56.12       52.41      1.77 o
  -4  -7   9        7.04        5.67      0.93 o
  -3  -7   9        3.41        3.63      0.53 o
  -2  -7   9      141.97      143.11      3.15 o
  -1  -7   9        0.61        0.25      0.35 o
   0  -7   9       58.16       59.75      2.61 o
   1  -7   9       25.83       25.12      1.04 o
   2  -7   9        9.81       13.67      1.40 o
   3  -7   9       79.77       77.86      2.09 o
   4  -7   9        1.39        1.89      0.83 o
   5  -7   9       26.22       27.43      2.12 o
  -7  -6   9       27.01       24.12      1.25 o
  -6  -6   9        1.82        2.62      0.67 o
  -5  -6   9        3.01        2.43      0.71 o
  -4  -6   9      103.14       98.42      2.48 o
  -3  -6   9       16.62       17.95      0.92 o
  -2  -6   9       68.66       70.22      2.01 o
  -1  -6   9       21.15       19.52      0.88 o
   0  -6   9        9.34        9.76      0.67 o
   1  -6   9       69.26       68.24      1.80 o
   2  -6   9       41.96       44.19      1.40 o
   3  -6   9       39.14       39.13      1.34 o
   4  -6   9       54.97       50.98      2.85 o
   5  -6   9       45.81       41.74      2.49 o
   6  -6   9       25.18       24.62      1.43 o
   7  -6   9        1.69        1.38      0.53 o
  -8  -5   9        1.00        0.58      0.46 o
  -7  -5   9        5.86        6.16      0.72 o
  -6  -5   9       46.43       44.44      1.56 o
  -5  -5   9        2.69        3.90      0.55 o
  -4  -5   9       69.36       69.55      1.91 o
  -3  -5   9       84.06       77.11      2.03 o
  -2  -5   9       76.98       81.86      2.04 o
  -1  -5   9      173.84      165.60      3.40 o
   0  -5   9       29.41       33.86      1.14 o
   1  -5   9        7.17        6.57      0.57 o
   2  -5   9      343.35      331.04      6.06 o
   3  -5   9       32.46       33.51      1.21 o
   4  -5   9       14.35       12.52      1.00 o
   5  -5   9        6.26        6.46      0.79 o
   6  -5   9        8.31        7.83      0.76 o
   7  -5   9       23.56       23.73      1.20 o
   8  -5   9       44.01       41.93      1.68 o
  -9  -4   9        7.70        6.57      1.00 o
  -8  -4   9       20.15       24.20      1.55 o
  -7  -4   9       58.99       59.28      1.86 o
  -6  -4   9       73.44       74.45      2.09 o
  -5  -4   9       62.18       57.94      1.74 o
  -4  -4   9       45.96       48.15      2.71 o
  -3  -4   9       79.06       78.06      4.68 o
  -2  -4   9       20.50       16.90      0.79 o
  -1  -4   9       59.20       50.20      1.43 o
   0  -4   9      112.97       96.51      3.24 o
   1  -4   9       54.53       51.95      2.42 o
   2  -4   9        0.67        0.99      0.30 o
   3  -4   9       58.55       58.22      1.39 o
   4  -4   9      118.01      122.46      3.04 o
   5  -4   9       20.07       20.37      1.13 o
   6  -4   9      359.87      350.93      6.48 o
   7  -4   9        6.87        6.31      0.72 o
   8  -4   9       65.98       67.00      2.10 o
 -10  -3   9       22.70       21.29      2.15 o
  -9  -3   9      121.28      123.24      3.09 o
  -8  -3   9       20.40       20.09      1.63 o
  -7  -3   9       10.52       10.25      1.56 o
  -6  -3   9       29.87       33.25      1.47 o
  -5  -3   9      103.31       98.75      2.38 o
  -4  -3   9       26.99       30.06      1.10 o
  -3  -3   9       48.37       39.85      1.26 o
  -2  -3   9      423.03      395.93      6.84 o
  -1  -3   9       65.79       70.21      4.81 o
   0  -3   9       64.17       55.05      1.44 o
   1  -3   9      107.39       98.05      2.23 o
   2  -3   9       36.75       36.97      1.19 o
   3  -3   9       65.86       60.46      2.16 o
   4  -3   9      634.32      619.73     14.04 o
   5  -3   9       17.55       19.26      0.79 o
   6  -3   9       16.63       16.80      1.32 o
   7  -3   9       11.80       10.78      1.37 o
   8  -3   9       54.66       51.83      1.92 o
   9  -3   9        2.75        2.33      0.76 o
 -10  -2   9       15.08       15.51      1.25 o
  -9  -2   9       22.42       23.11      1.32 o
  -8  -2   9       39.40       42.84      1.28 o
  -7  -2   9      188.30      185.70      3.23 o
  -6  -2   9      331.15      350.97      4.57 o
  -5  -2   9       42.49       43.28      1.19 o
  -4  -2   9       94.13       83.87      1.48 o
  -3  -2   9       12.26       10.83      0.49 o
  -2  -2   9       33.13       30.74      0.76 o
  -1  -2   9       11.71       10.54      0.43 o
   0  -2   9       74.65       66.85      1.19 o
   1  -2   9      117.67      116.68      2.34 o
   2  -2   9      806.06      757.92      9.03 o
   3  -2   9       23.33       21.99      0.71 o
   4  -2   9      136.20      144.77      2.01 o
   5  -2   9       68.89       69.02      1.24 o
   6  -2   9      117.03      123.43      1.89 o
   7  -2   9       21.78       22.94      0.82 o
   8  -2   9      198.93      196.13      3.75 o
   9  -2   9        7.21        6.84      0.72 o
 -10  -1   9       19.69       18.61      1.23 o
  -9  -1   9       18.98       19.52      1.15 o
  -8  -1   9       19.70       19.70      1.80 o
  -7  -1   9       40.48       38.39      1.12 o
  -6  -1   9       20.23       20.97      1.17 o
  -5  -1   9       47.32       47.28      1.03 o
  -4  -1   9      363.64      375.79      4.77 o
  -3  -1   9       68.68       72.62      1.30 o
  -2  -1   9      184.46      181.41      2.48 o
  -1  -1   9        8.16        7.01      0.39 o
   0  -1   9     1517.17     1521.63     17.17 o
   1  -1   9       53.63       53.70      1.09 o
   2  -1   9      349.12      340.33      4.46 o
   3  -1   9      142.00      143.29      1.92 o
   4  -1   9        6.90        6.17      0.38 o
   5  -1   9       70.69       68.87      1.24 o
   6  -1   9       76.88       70.75      1.55 o
   7  -1   9       14.74       14.11      0.76 o
   8  -1   9       10.36       10.45      0.72 o
   9  -1   9        0.16       -0.54      0.32 o
 -10   0   9        1.51        2.48      0.57 o
  -9   0   9       51.08       46.74      1.70 o
  -8   0   9      177.09      181.48      3.98 o
  -7   0   9        2.07        2.46      0.47 o
  -6   0   9       78.12       75.68      2.05 o
  -5   0   9       20.05       18.02      0.60 o
  -4   0   9      171.50      177.69      2.48 o
  -3   0   9       80.07       74.07      1.28 o
  -2   0   9      989.84     1001.22     11.54 o
  -1   0   9      100.09      100.26      1.57 o
   0   0   9      248.74      243.67      3.26 o
   1   0   9        3.97        3.68      0.31 o
   2   0   9      255.40      266.31      3.13 o
   3   0   9        9.27        8.67      0.50 o
   4   0   9      280.27      253.10      3.57 o
   5   0   9      129.81      128.94      2.20 o
   6   0   9      124.31      124.23      2.20 o
   7   0   9       47.80       47.96      1.34 o
   8   0   9        0.45        0.17      0.29 o
   9   0   9        3.37        2.98      0.43 o
 -10   1   9       18.89       19.06      1.07 o
  -9   1   9       19.79       19.07      1.01 o
  -8   1   9       19.38       18.80      2.85 o
  -7   1   9       40.24       34.41      1.29 o
  -6   1   9       19.53       20.59      0.93 o
  -5   1   9       47.65       47.32      1.42 o
  -4   1   9      369.03      382.26      5.52 o
  -3   1   9       72.55       75.66      1.31 o
  -2   1   9      176.90      174.02      2.49 o
  -1   1   9        5.96        4.92      0.35 o
   0   1   9     1504.01     1492.38     20.12 o
   1   1   9       53.90       53.38      1.05 o
   2   1   9      353.21      344.21      4.67 o
   3   1   9      139.34      139.26      2.20 o
   4   1   9        7.88        6.86      0.47 o
   5   1   9       69.48       67.62      1.41 o
   6   1   9       78.07       75.92      1.57 o
   7   1   9       14.78       14.32      0.71 o
   8   1   9       10.22       10.56      0.59 o
   9   1   9        0.25       -0.06      0.30 o
 -10   2   9       15.12       15.90      1.31 o
  -9   2   9       23.07       24.05      0.98 o
  -8   2   9       40.92       41.57      1.45 o
  -7   2   9      195.81      190.62      3.70 o
  -6   2   9      324.50      334.33      6.09 o
  -5   2   9       39.30       40.30      1.05 o
  -4   2   9       94.34       83.86      1.63 o
  -3   2   9       11.09        9.81      0.47 o
  -2   2   9       31.29       32.00      1.90 o
  -1   2   9       11.59        9.81      0.43 o
   0   2   9       74.65       66.02      1.19 o
   1   2   9      119.27      119.16      2.08 o
   2   2   9      796.59      731.61      8.96 o
   3   2   9       25.65       22.84      0.67 o
   4   2   9      135.80      144.83      2.52 o
   5   2   9       64.98       64.86      1.35 o
   6   2   9      120.42      121.09      1.81 o
   7   2   9       20.60       21.58      0.79 o
   8   2   9      199.17      203.78      3.17 o
   9   2   9        7.41        7.50      0.56 o
  -8   3   9       20.23       21.63      1.16 o
  -7   3   9       10.92        9.09      0.80 o
  -6   3   9       29.71       33.24      1.20 o
  -5   3   9      104.43       98.54      2.32 o
  -4   3   9       27.39       29.97      1.05 o
  -3   3   9       52.23       42.42      1.24 o
  -2   3   9      418.52      380.32      5.71 o
  -1   3   9       68.56       74.28      1.87 o
   0   3   9       58.33       51.89      1.20 o
   1   3   9      109.24      102.65      2.05 o
   2   3   9       37.29       38.51      1.16 o
   3   3   9       61.75       56.38      1.32 o
   4   3   9      633.40      615.77      8.97 o
   5   3   9       16.39       16.70      0.73 o
   6   3   9       16.77       16.68      0.77 o
   7   3   9       11.82       11.32      1.23 o
   8   3   9       54.77       55.86      4.83 o
   9   3   9        2.96        2.44      0.84 o
  -8   4   9       19.59       26.45      2.32 o
  -7   4   9       56.71       61.85      3.37 o
  -6   4   9       72.82       78.14      3.73 o
  -5   4   9       63.70       68.12      3.29 o
  -4   4   9       43.95       40.37      2.49 o
  -3   4   9       81.68       84.38      3.53 o
  -2   4   9       22.12       16.10      1.45 o
  -1   4   9       58.26       52.50      2.27 o
   0   4   9      111.82       96.60      3.33 o
   1   4   9       55.37       54.96      1.90 o
   2   4   9        0.93        1.46      0.50 o
   3   4   9       59.14       60.32      3.24 o
   4   4   9      121.75      120.23      4.38 o
   5   4   9       21.58       21.53      1.35 o
   6   4   9      350.66      337.45      7.55 o
   7   4   9        8.09        8.14      1.10 o
   8   4   9       65.78       65.35      2.76 o
  -8   5   9        0.82        1.27      0.98 o
  -7   5   9        5.69        5.15      1.36 o
  -6   5   9       46.76       40.23      2.82 o
  -5   5   9        2.26        2.58      1.00 o
  -4   5   9       66.91       70.23      3.49 o
  -3   5   9       84.63       88.64      3.83 o
  -2   5   9       78.51       83.55      3.67 o
  -1   5   9      172.43      169.23      5.74 o
   0   5   9       32.30       33.15      2.17 o
   1   5   9        9.02        8.62      0.94 o
   2   5   9      338.06      333.78      6.99 o
   3   5   9       35.46       34.63      2.53 o
   4   5   9       12.93       13.20      1.95 o
   5   5   9        6.86        6.80      0.99 o
   6   5   9        8.38        6.45      1.71 o
   7   5   9       23.53       22.56      2.36 o
   8   5   9       43.86       48.28      3.25 o
  -7   6   9       28.24       30.67      2.65 o
  -6   6   9        2.34        1.67      1.04 o
  -5   6   9        2.41        2.04      1.02 o
  -4   6   9      102.39      100.59      4.52 o
  -3   6   9       15.05       16.28      1.96 o
  -2   6   9       70.03       65.86      3.45 o
  -1   6   9       21.80       17.35      1.94 o
   0   6   9        9.67       11.18      1.10 o
   1   6   9       68.28       65.72      2.39 o
   2   6   9       42.89       43.48      1.92 o
   3   6   9       40.39       39.83      2.92 o
   4   6   9       51.94       41.29      3.12 o
   5   6   9       48.13       43.97      3.34 o
   6   6   9       25.10       22.55      2.89 o
   7   6   9        1.83        1.26      0.98 o
  -6   7   9        6.75        6.73      1.63 o
  -5   7   9       57.02       57.87      3.55 o
  -4   7   9        6.15        4.12      1.22 o
  -3   7   9        4.15        5.45      1.37 o
  -2   7   9      140.32      141.67      5.70 o
  -1   7   9        1.01        0.60      0.79 o
   0   7   9       58.34       59.38      3.23 o
   1   7   9       25.73       24.23      1.51 o
   2   7   9       10.84       12.77      1.29 o
   3   7   9       80.29       78.88      4.37 o
   4   7   9        1.34        2.12      1.12 o
   5   7   9       27.24       28.66      3.18 o
  -4   8   9       20.59       22.35      2.64 o
  -3   8   9       34.84       33.97      2.75 o
  -2   8   9        8.50        7.74      1.56 o
  -1   8   9        5.68        5.23      1.30 o
   0   8   9       84.26       80.22      4.07 o
   1   8   9        7.62        7.54      1.47 o
   2   8   9       24.92       25.98      1.75 o
   3   8   9        3.26        3.14      1.33 o
  -3  -8  10       15.26       16.81      1.18 o
  -2  -8  10       16.99       16.10      0.98 o
  -1  -8  10        9.60        9.81      0.95 o
   0  -8  10        4.38        6.07      0.69 o
   1  -8  10       19.58       20.16      1.07 o
   2  -8  10        2.86        2.84      0.55 o
  -5  -7  10       10.63       11.23      1.09 o
  -4  -7  10       12.31       13.54      0.94 o
  -3  -7  10       16.41       17.08      1.00 o
  -2  -7  10       11.23       11.61      0.84 o
  -1  -7  10       17.13       15.79      0.92 o
   0  -7  10      137.83      143.22      3.21 o
   1  -7  10       34.57       35.48      1.33 o
   2  -7  10       36.87       33.78      1.30 o
   3  -7  10       14.76       14.68      0.94 o
   4  -7  10       72.22       70.78      3.56 o
  -7  -6  10       39.03       36.76      1.58 o
  -6  -6  10       35.71       36.39      1.50 o
  -5  -6  10       24.72       22.39      1.14 o
  -4  -6  10       65.15       65.00      1.94 o
  -3  -6  10       18.09       17.03      0.98 o
  -2  -6  10       82.36       85.86      2.24 o
  -1  -6  10       14.50       13.06      0.83 o
   0  -6  10       98.59       95.93      5.21 o
   1  -6  10       13.24       12.80      0.82 o
   2  -6  10       26.03       24.67      1.08 o
   3  -6  10       20.85       20.77      1.02 o
   4  -6  10        7.94        7.30      0.85 o
   5  -6  10       20.38       19.90      1.79 o
   6  -6  10       25.39       25.04      2.35 o
  -8  -5  10        2.89        3.08      1.08 o
  -7  -5  10        3.39        3.41      1.37 o
  -6  -5  10       31.30       31.61      1.84 o
  -5  -5  10        0.93        0.20      0.48 o
  -4  -5  10       87.65       79.21      2.16 o
  -3  -5  10       16.89       16.65      0.89 o
  -2  -5  10       17.34       18.57      1.59 o
  -1  -5  10       39.51       34.18      1.38 o
   0  -5  10       58.22       55.98      1.62 o
   1  -5  10      108.10      103.13      2.45 o
   2  -5  10      107.38      112.26      2.65 o
   3  -5  10       38.11       36.72      1.32 o
   4  -5  10       86.65       85.38      2.53 o
   5  -5  10       16.16       15.38      1.11 o
   6  -5  10       16.12       15.99      1.04 o
   7  -5  10        3.41        2.06      0.57 o
  -8  -4  10      102.58       94.50      3.38 o
  -7  -4  10        8.79        8.72      1.52 o
  -6  -4  10       76.72       74.97      2.14 o
  -5  -4  10       36.11       32.83      1.29 o
  -4  -4  10      164.20      161.31      3.51 o
  -3  -4  10      142.11      130.71      2.91 o
  -2  -4  10        4.94        6.18      0.59 o
  -1  -4  10       42.29       41.33      1.33 o
   0  -4  10       36.89       39.34      1.26 o
   1  -4  10       43.22       40.57      1.31 o
   2  -4  10        9.57        9.39      1.26 o
   3  -4  10        2.73        2.06      0.59 o
   4  -4  10       14.94       14.70      1.97 o
   5  -4  10       62.91       64.69      1.61 o
   6  -4  10        5.12        6.14      0.80 o
   7  -4  10       17.75       17.19      1.12 o
   8  -4  10       53.44       54.91      5.41 o
  -9  -3  10       30.86       29.42      1.40 o
  -8  -3  10      191.63      191.06      4.17 o
  -7  -3  10       59.97       56.40      1.53 o
  -6  -3  10       10.16       12.31      1.13 o
  -5  -3  10       63.87       56.28      2.48 o
  -4  -3  10       66.56       60.03      2.46 o
  -3  -3  10       35.61       31.16      1.14 o
  -2  -3  10        3.74        2.13      0.41 o
  -1  -3  10      160.07      147.23      3.11 o
   0  -3  10      186.01      162.73      3.31 o
   1  -3  10       84.21       75.51      1.95 o
   2  -3  10       77.93       82.38      2.07 o
   3  -3  10       43.67       44.62      1.62 o
   4  -3  10      110.49      107.49      2.90 o
   5  -3  10       18.66       19.46      1.39 o
   6  -3  10      169.93      168.99      3.15 o
   7  -3  10       19.48       18.96      1.09 o
   8  -3  10       20.85       19.91      1.32 o
  -9  -2  10       20.06       20.07      1.23 o
  -8  -2  10        2.24        2.20      0.45 o
  -7  -2  10       58.21       60.88      1.54 o
  -6  -2  10      385.58      389.26      5.12 o
  -5  -2  10      138.35      127.57      2.11 o
  -4  -2  10      329.12      330.63      4.32 o
  -3  -2  10      187.80      193.14      2.77 o
  -2  -2  10      101.07       97.72      1.62 o
  -1  -2  10       60.26       57.18      1.15 o
   0  -2  10       92.87       84.32      1.95 o
   1  -2  10      167.21      167.21      3.09 o
   2  -2  10      202.87      213.03      3.08 o
   3  -2  10       13.52       13.65      0.62 o
   4  -2  10      112.42       99.97      1.58 o
   5  -2  10        6.15        6.42      0.44 o
   6  -2  10       33.85       34.52      0.91 o
   7  -2  10       18.55       18.78      0.88 o
   8  -2  10        0.21       -0.05      0.35 o
   9  -2  10       34.12       34.91      1.37 o
 -10  -1  10       28.54       29.99      2.38 o
  -9  -1  10       21.34       21.31      1.25 o
  -8  -1  10        5.50        4.87      0.71 o
  -7  -1  10       37.55       37.73      2.25 o
  -6  -1  10       81.05       80.57      1.73 o
  -5  -1  10      247.58      249.58      3.43 o
  -4  -1  10      355.60      353.72      4.56 o
  -3  -1  10        4.92        5.22      0.38 o
  -2  -1  10      205.30      208.76      2.91 o
  -1  -1  10      402.38      397.67      5.02 o
   0  -1  10      401.23      412.50      5.09 o
   1  -1  10        8.10        6.73      0.47 o
   2  -1  10      459.38      429.21      5.55 o
   3  -1  10      136.03      134.14      1.86 o
   4  -1  10      277.09      268.27      3.32 o
   5  -1  10        4.83        4.46      0.44 o
   6  -1  10      105.92      107.21      2.04 o
   7  -1  10        7.55        6.98      0.59 o
   8  -1  10       31.94       30.57      1.08 o
   9  -1  10        5.42        5.74      0.69 o
 -10   0  10        0.43        0.73      0.48 o
  -9   0  10        0.28        0.03      0.41 o
  -8   0  10        8.33        8.33      1.15 o
  -7   0  10       49.19       42.80      1.82 o
  -6   0  10       11.56       12.75      0.91 o
  -5   0  10       36.25       43.03      1.45 o
  -4   0  10        8.44        8.17      0.56 o
  -3   0  10      540.47      535.87      6.49 o
  -2   0  10     1796.39     1815.93     20.55 o
  -1   0  10        0.18        0.03      0.21 o
   0   0  10       82.26       90.50      1.55 o
   1   0  10      236.43      238.37      3.30 o
   2   0  10        5.12        5.79      0.83 o
   3   0  10        0.13       -0.10      0.22 o
   4   0  10       72.46       64.96      1.38 o
   5   0  10       64.83       63.34      1.63 o
   6   0  10      232.65      217.17      3.38 o
   7   0  10        0.19        0.47      0.30 o
   8   0  10      113.57      113.03      2.93 o
   9   0  10        6.19        6.13      0.57 o
 -10   1  10       29.02       31.49      1.34 o
  -9   1  10       22.32       22.89      1.52 o
  -8   1  10        5.82        5.26      0.64 o
  -7   1  10       37.23       34.79      1.30 o
  -6   1  10       81.75       78.30      2.08 o
  -5   1  10      248.75      248.95      4.79 o
  -4   1  10      356.43      354.57      5.27 o
  -3   1  10        4.34        4.46      0.41 o
  -2   1  10      208.64      212.89      2.94 o
  -1   1  10      413.71      407.46      5.11 o
   0   1  10      388.09      397.15      5.95 o
   1   1  10        9.93        8.57      0.47 o
   2   1  10      464.67      435.08      5.53 o
   3   1  10      130.37      126.02      2.11 o
   4   1  10      274.15      270.68      3.82 o
   5   1  10        5.52        4.92      0.63 o
   6   1  10      102.72      102.31      1.98 o
   7   1  10        8.13        7.73      0.60 o
   8   1  10       32.85       31.60      0.91 o
   9   1  10        5.38        6.61      0.61 o
  -9   2  10       19.59       18.46      2.64 o
  -8   2  10        2.62        3.16      0.46 o
  -7   2  10       54.93       55.45      1.58 o
  -6   2  10      393.74      395.59      6.89 o
  -5   2  10      145.79      136.33      2.76 o
  -4   2  10      321.57      324.07      5.81 o
  -3   2  10      193.92      194.93      2.73 o
  -2   2  10       96.79       92.86      1.56 o
  -1   2  10       63.77       60.19      1.24 o
   0   2  10       92.21       81.91      1.44 o
   1   2  10      165.96      162.81      2.77 o
   2   2  10      201.13      211.89      3.45 o
   3   2  10       13.93       13.41      0.56 o
   4   2  10      110.59       99.98      1.77 o
   5   2  10        5.39        5.55      0.45 o
   6   2  10       32.50       33.07      0.81 o
   7   2  10       20.39       22.22      0.80 o
   8   2  10        0.10       -0.07      0.27 o
   9   2  10       33.76       34.69      1.04 o
  -8   3  10      189.35      190.94      5.07 o
  -7   3  10       60.04       56.53      2.04 o
  -6   3  10       10.19       11.39      0.86 o
  -5   3  10       63.38       57.31      1.63 o
  -4   3  10       67.86       64.02      1.72 o
  -3   3  10       36.71       32.71      1.11 o
  -2   3  10        4.54        4.23      0.42 o
  -1   3  10      162.08      150.81      2.63 o
   0   3  10      183.46      159.15      2.79 o
   1   3  10       86.63       81.03      1.67 o
   2   3  10       78.31       84.03      6.00 o
   3   3  10       48.11       49.31      1.46 o
   4   3  10      104.22       99.67      2.08 o
   5   3  10       20.19       21.25      0.96 o
   6   3  10      171.56      174.49      3.19 o
   7   3  10       18.29       20.97      1.67 o
   8   3  10       20.44       20.76      1.77 o
  -7   4  10        9.83        9.66      1.66 o
  -6   4  10       75.52       75.37      3.70 o
  -5   4  10       37.65       36.60      2.39 o
  -4   4  10      164.68      168.00      5.79 o
  -3   4  10      140.15      127.56      4.77 o
  -2   4  10        3.85        6.66      1.16 o
  -1   4  10       44.94       42.58      1.66 o
   0   4  10       36.10       36.29      1.57 o
   1   4  10       44.94       40.49      1.67 o
   2   4  10        9.46        9.07      1.43 o
   3   4  10        2.79        2.50      0.89 o
   4   4  10       15.88       15.21      1.97 o
   5   4  10       64.08       64.56      2.91 o
   6   4  10        6.02        5.61      0.94 o
   7   4  10       18.31       19.55      2.36 o
   8   4  10       52.70       58.00      3.37 o
  -8   5  10        2.80        3.24      1.32 o
  -7   5  10        3.81        4.18      1.28 o
  -6   5  10       30.34       30.08      2.48 o
  -5   5  10        0.86        0.77      0.79 o
  -4   5  10       88.63       81.06      3.81 o
  -3   5  10       17.47       19.48      2.06 o
  -2   5  10       16.54       15.80      1.79 o
  -1   5  10       37.36       33.83      2.23 o
   0   5  10       60.47       55.05      4.04 o
   1   5  10      110.00      104.77      3.92 o
   2   5  10      109.15      113.67      3.26 o
   3   5  10       39.66       37.43      2.74 o
   4   5  10       84.16       82.19      4.42 o
   5   5  10       16.84       16.31      2.27 o
   6   5  10       16.14       16.45      1.53 o
   7   5  10        3.81        2.86      0.87 o
  -7   6  10       39.98       47.73      3.28 o
  -6   6  10       33.58       35.90      2.80 o
  -5   6  10       25.76       24.03      2.56 o
  -4   6  10       64.47       65.13      3.57 o
  -3   6  10       17.98       22.92      2.09 o
  -2   6  10       84.50       88.87      4.08 o
  -1   6  10       15.45       15.56      1.85 o
   0   6  10       96.32       95.51      4.18 o
   1   6  10       13.34       12.26      1.21 o
   2   6  10       26.69       24.14      1.55 o
   3   6  10       20.79       22.94      2.62 o
   5   6  10       20.61       16.68      2.48 o
   6   6  10       26.49       29.66      3.32 o
  -5   7  10       11.19       13.03      2.07 o
  -4   7  10       11.78       11.68      1.86 o
  -3   7  10       16.65       20.54      2.35 o
  -2   7  10       12.00       11.46      1.79 o
  -1   7  10       16.18       13.63      1.85 o
   0   7  10      137.32      135.93      5.50 o
   1   7  10       35.44       38.87      2.56 o
   2   7  10       35.16       32.02      2.70 o
   3   7  10       14.73       15.70      2.27 o
   4   7  10       72.78       81.83      4.70 o
  -3   8  10       16.22       18.23      2.39 o
  -2   8  10       15.83       14.24      2.04 o
  -1   8  10        9.89        8.83      1.61 o
   0   8  10        3.94        4.46      1.28 o
   1   8  10       19.44       14.12      1.90 o
   2   8  10        2.85        2.12      0.98 o
  -4  -7  11       20.10       19.26      1.13 o
  -3  -7  11        0.69        0.82      0.50 o
  -2  -7  11       33.14       34.13      1.39 o
  -1  -7  11       26.05       27.41      1.25 o
   0  -7  11       37.82       33.66      1.97 o
   1  -7  11       61.33       69.73      2.06 o
   2  -7  11       32.53       33.98      1.39 o
   3  -7  11       19.56       19.03      1.09 o
  -6  -6  11       69.52       62.59      2.07 o
  -5  -6  11        6.33        6.30      0.74 o
  -4  -6  11       28.77       29.46      1.30 o
  -3  -6  11       41.26       42.28      1.53 o
  -2  -6  11       49.02       49.78      1.65 o
  -1  -6  11      106.39      114.78      2.81 o
   0  -6  11       55.49       59.03      1.81 o
   1  -6  11       19.23       18.60      0.99 o
   2  -6  11       74.38       74.91      2.27 o
   3  -6  11       11.01       10.23      0.74 o
   4  -6  11       11.71       12.01      1.12 o
   5  -6  11       14.44       11.96      1.62 o
  -7  -5  11        5.65        6.34      0.76 o
  -6  -5  11       87.01       85.22      2.43 o
  -5  -5  11       57.08       55.45      1.84 o
  -4  -5  11        1.77        2.09      0.48 o
  -3  -5  11       59.26       63.55      1.90 o
  -2  -5  11        8.38        7.77      0.72 o
  -1  -5  11       22.44       22.84      1.06 o
   0  -5  11       55.80       48.84      1.54 o
   1  -5  11       28.39       27.31      1.15 o
   2  -5  11        0.43        0.42      0.34 o
   3  -5  11       54.21       54.97      2.00 o
   4  -5  11      105.36      110.00      3.08 o
   5  -5  11        3.23        3.41      0.70 o
   6  -5  11       72.03       72.41      2.23 o
  -8  -4  11        1.05        0.39      0.61 o
  -7  -4  11       13.47       13.91      1.35 o
  -6  -4  11       65.23       66.84      2.04 o
  -5  -4  11       51.52       54.21      1.76 o
  -4  -4  11       45.93       43.96      1.53 o
  -3  -4  11       25.35       27.09      1.29 o
  -2  -4  11      290.95      267.11      5.20 o
  -1  -4  11      107.08      100.72      2.47 o
   0  -4  11       82.15       81.35      2.80 o
   1  -4  11       14.10       14.62      0.83 o
   2  -4  11        3.20        3.57      0.53 o
   3  -4  11        5.51        5.90      0.74 o
   4  -4  11       86.43       93.64      2.78 o
   5  -4  11        1.17        0.75      0.44 o
   6  -4  11       45.13       44.42      1.41 o
   7  -4  11       26.34       26.33      1.31 o
  -8  -3  11      138.50      133.50      3.28 o
  -7  -3  11       59.18       53.87      3.44 o
  -6  -3  11       55.77       55.15      1.49 o
  -5  -3  11       36.73       35.16      1.34 o
  -4  -3  11       26.87       26.90      1.14 o
  -3  -3  11      107.11      102.96      2.49 o
  -2  -3  11       76.18       65.04      1.79 o
  -1  -3  11       22.59       24.24      1.01 o
   0  -3  11      137.34      115.39      2.67 o
   1  -3  11        0.09        0.51      0.31 o
   2  -3  11      253.13      234.58      9.71 o
   3  -3  11       76.19       76.01      2.28 o
   4  -3  11        2.03        2.59      0.41 o
   5  -3  11       55.60       53.67      1.69 o
   6  -3  11       12.33       13.24      0.85 o
   7  -3  11       10.97       11.74      1.27 o
   8  -3  11       34.15       35.25      1.70 o
  -9  -2  11        8.99        8.56      0.97 o
  -8  -2  11       14.04       14.21      1.40 o
  -7  -2  11      145.86      142.44      4.08 o
  -6  -2  11       27.01       23.73      0.83 o
  -5  -2  11       34.90       35.11      0.97 o
  -4  -2  11       65.73       68.87      1.40 o
  -3  -2  11       46.71       46.56      1.08 o
  -2  -2  11      185.49      187.66      2.74 o
  -1  -2  11       10.63        9.14      0.61 o
   0  -2  11      357.07      351.84      4.59 o
   1  -2  11       59.91       56.61      1.08 o
   2  -2  11      200.36      176.22      2.73 o
   3  -2  11       65.93       63.26      1.40 o
   4  -2  11        6.57        5.59      0.42 o
   5  -2  11       17.74       17.60      0.65 o
   6  -2  11        2.57        2.07      0.41 o
   7  -2  11       20.24       19.04      0.92 o
   8  -2  11        4.34        3.74      0.59 o
  -9  -1  11       51.61       48.39      2.48 o
  -8  -1  11       24.92       26.25      1.35 o
  -7  -1  11       29.36       27.42      1.34 o
  -6  -1  11       37.88       39.64      2.51 o
  -5  -1  11       60.70       60.64      1.27 o
  -4  -1  11      203.70      201.07      2.90 o
  -3  -1  11        8.52        7.37      0.48 o
  -2  -1  11       15.47       15.73      0.63 o
  -1  -1  11       76.58       79.61      1.44 o
   0  -1  11      140.95      146.06      2.00 o
   1  -1  11      128.56      124.91      2.06 o
   2  -1  11        9.66       11.28      0.64 o
   3  -1  11       28.34       29.94      1.03 o
   4  -1  11      177.31      163.94      2.67 o
   5  -1  11       34.10       33.01      1.03 o
   6  -1  11       63.96       60.44      1.48 o
   7  -1  11       22.45       23.81      1.11 o
   8  -1  11       36.36       32.43      1.16 o
  -9   0  11       78.38       75.44      2.32 o
  -8   0  11       14.20       13.82      1.04 o
  -7   0  11       58.95       58.96      3.01 o
  -6   0  11       19.98       23.00      1.22 o
  -5   0  11       23.53       23.19      1.09 o
  -4   0  11      222.94      219.21      3.63 o
  -3   0  11       71.81       73.33      1.63 o
  -2   0  11       57.63       56.25      1.37 o
  -1   0  11       11.04       10.87      0.64 o
   0   0  11      191.07      179.12      3.37 o
   1   0  11        0.02       -0.08      0.19 o
   2   0  11      173.79      175.75      2.98 o
   3   0  11       95.85       90.16      1.71 o
   4   0  11       82.04       79.51      1.62 o
   5   0  11        0.81        1.41      0.33 o
   6   0  11        0.01       -0.01      0.28 o
   7   0  11        0.05       -0.18      0.28 o
   8   0  11       24.81       24.06      1.01 o
  -9   1  11       49.96       47.05      1.66 o
  -8   1  11       25.38       26.61      1.19 o
  -7   1  11       31.17       31.14      1.33 o
  -6   1  11       35.73       34.09      1.30 o
  -5   1  11       61.33       59.57      1.74 o
  -4   1  11      205.76      202.72      5.48 o
  -3   1  11        8.89        8.71      0.57 o
  -2   1  11       15.67       16.18      0.68 o
  -1   1  11       76.34       77.67      1.67 o
   0   1  11      144.69      148.19      2.64 o
   1   1  11      126.26      124.28      2.57 o
   2   1  11       10.74       13.14      0.58 o
   3   1  11       30.28       31.41      0.90 o
   4   1  11      177.87      162.52      2.63 o
   5   1  11       37.65       37.05      1.05 o
   6   1  11       61.53       58.47      1.83 o
   7   1  11       21.66       21.07      0.91 o
   8   1  11       36.23       36.50      0.99 o
  -9   2  11        9.26        9.17      1.12 o
  -8   2  11       13.84       13.73      0.76 o
  -7   2  11      143.61      138.84      2.98 o
  -6   2  11       28.19       26.61      1.00 o
  -5   2  11       35.00       35.24      1.17 o
  -4   2  11       65.90       70.85      1.75 o
  -3   2  11       49.39       49.18      1.36 o
  -2   2  11      187.13      187.24      2.70 o
  -1   2  11        8.56        7.39      0.45 o
   0   2  11      364.54      355.81      5.30 o
   1   2  11       63.09       59.38      1.36 o
   2   2  11      194.91      174.31      3.02 o
   3   2  11       67.96       65.35      1.84 o
   4   2  11        6.30        6.79      0.48 o
   5   2  11       17.96       18.09      0.71 o
   6   2  11        2.59        2.99      0.32 o
   7   2  11       20.25       19.18      0.78 o
   8   2  11        3.79        4.22      0.53 o
  -7   3  11       62.27       60.17      2.11 o
  -6   3  11       54.29       53.18      2.00 o
  -5   3  11       37.02       34.15      1.51 o
  -4   3  11       26.22       27.41      1.08 o
  -3   3  11      108.54      103.12      2.41 o
  -2   3  11       75.13       63.32      1.48 o
  -1   3  11       22.74       23.15      0.82 o
   0   3  11      140.57      117.64      2.25 o
   1   3  11        0.18        0.10      0.26 o
   2   3  11      252.01      233.96      5.46 o
   3   3  11       75.51       74.65      2.02 o
   4   3  11        2.23        2.44      0.42 o
   5   3  11       56.40       56.34      1.45 o
   6   3  11       13.12       13.65      1.32 o
   7   3  11       11.62       13.49      2.35 o
   8   3  11       34.50       36.11      2.07 o
  -6   4  11       66.08       66.79      3.47 o
  -5   4  11       50.72       56.97      3.06 o
  -4   4  11       48.86       52.34      2.80 o
  -3   4  11       25.75       28.15      2.04 o
  -2   4  11      288.70      271.07      8.10 o
  -1   4  11      110.10      105.49      7.52 o
   0   4  11       78.99       83.46      2.56 o
   1   4  11       15.62       15.40      1.21 o
   2   4  11        3.79        2.61      0.94 o
   3   4  11        5.49        6.07      1.36 o
   4   4  11       86.87       80.82      4.37 o
   5   4  11        1.19        0.96      0.86 o
   6   4  11       46.10       48.89      5.72 o
   7   4  11       25.50       23.90      1.78 o
  -7   5  11        6.36        7.65      1.56 o
  -6   5  11       85.88       83.71      4.19 o
  -5   5  11       56.09       55.00      3.24 o
  -4   5  11        1.47        1.43      0.89 o
  -3   5  11       59.70       63.29      3.32 o
  -2   5  11        8.88        7.47      1.34 o
  -1   5  11       22.39       24.70      1.97 o
   0   5  11       54.58       47.16      1.96 o
   1   5  11       27.92       29.06      1.79 o
   2   5  11        0.80        0.65      0.76 o
   3   5  11       54.97       59.96      3.60 o
   4   5  11      107.97      108.03      5.30 o
   5   5  11        2.92        2.28      1.11 o
   6   5  11       72.48       86.85      4.86 o
  -6   6  11       69.79       65.73      3.82 o
  -5   6  11        6.63        7.66      1.57 o
  -4   6  11       27.05       33.36      2.58 o
  -3   6  11       38.33       41.51      2.83 o
  -2   6  11       49.04       47.11      2.95 o
  -1   6  11      106.97      118.69      4.85 o
   0   6  11       57.62       61.16      3.22 o
   1   6  11       19.95       22.47      1.52 o
   2   6  11       73.27       66.67      3.97 o
   3   6  11       11.41       10.19      1.88 o
   4   6  11       11.37       10.76      1.96 o
   5   6  11       14.38       13.47      2.25 o
  -4   7  11       20.54       21.30      2.46 o
  -3   7  11        0.66        0.40      0.80 o
  -2   7  11       32.00       31.31      2.53 o
  -1   7  11       24.93       25.66      2.23 o
   0   7  11       38.33       36.95      2.65 o
   1   7  11       59.60       66.08      3.51 o
   2   7  11       34.15       34.04      1.90 o
   3   7  11       19.76       20.62      2.69 o
  -3  -7  12        2.33        2.88      0.71 o
  -2  -7  12       38.81       41.15      1.70 o
  -1  -7  12       32.19       36.36      1.48 o
   0  -7  12       55.71       58.55      1.93 o
   1  -7  12       15.11       13.91      1.03 o
  -5  -6  12        0.17       -0.62      0.37 o
  -4  -6  12       31.24       26.82      1.30 o
  -3  -6  12       16.63       19.14      1.20 o
  -2  -6  12       96.92       94.13      2.56 o
  -1  -6  12       59.89       62.52      3.54 o
   0  -6  12        4.73        3.63      0.59 o
   1  -6  12       30.47       32.50      1.36 o
   2  -6  12       73.41       74.97      2.21 o
   3  -6  12        8.77        8.19      0.98 o
   4  -6  12       59.63       61.28      2.30 o
  -6  -5  12       24.60       22.19      1.21 o
  -5  -5  12       23.41       27.06      1.29 o
  -4  -5  12      162.48      152.99      3.80 o
  -3  -5  12      101.71       99.71      2.63 o
  -2  -5  12        5.12        4.94      0.65 o
  -1  -5  12        9.61        8.69      0.78 o
   0  -5  12        3.75        4.06      0.57 o
   1  -5  12        1.28        1.51      0.44 o
   2  -5  12       56.85       61.18      1.92 o
   3  -5  12       28.41       27.99      1.43 o
   4  -5  12       41.72       39.88      1.76 o
   5  -5  12       40.22       41.06      1.38 o
  -7  -4  12       23.45       26.22      1.31 o
  -6  -4  12        8.98        9.37      0.88 o
  -5  -4  12      132.75      129.99      3.17 o
  -4  -4  12        3.18        1.79      0.49 o
  -3  -4  12       21.23       22.25      1.09 o
  -2  -4  12      118.68      112.73      2.76 o
  -1  -4  12        5.97        6.29      0.97 o
   0  -4  12      119.91      118.45      2.82 o
   1  -4  12       99.35       95.60      2.45 o
   2  -4  12       63.37       64.10      1.63 o
   3  -4  12       19.33       21.42      1.22 o
   4  -4  12        2.36        0.78      0.69 o
   5  -4  12        5.33        5.44      0.60 o
   6  -4  12       10.99       11.69      0.85 o
  -8  -3  12        0.20        0.75      0.53 o
  -7  -3  12       65.61       68.56      2.15 o
  -6  -3  12       28.24       29.84      1.13 o
  -5  -3  12        5.72        5.72      0.59 o
  -4  -3  12       96.28       94.62      2.07 o
  -3  -3  12        6.02        6.58      0.67 o
  -2  -3  12       87.54       82.81      2.20 o
  -1  -3  12       38.51       39.74      2.27 o
   0  -3  12        8.29        8.44      1.01 o
   1  -3  12       32.47       29.52      1.20 o
   2  -3  12        1.38        1.38      0.54 o
   3  -3  12       41.79       41.00      1.65 o
   4  -3  12       16.20       14.41      0.83 o
   5  -3  12       14.10       12.91      1.00 o
   6  -3  12       77.57       79.08      2.10 o
   7  -3  12        3.64        3.23      0.70 o
  -8  -2  12        6.47        4.55      0.76 o
  -7  -2  12       43.41       42.67      1.76 o
  -6  -2  12       63.30       61.65      1.60 o
  -5  -2  12       26.40       24.37      0.83 o
  -4  -2  12       45.39       45.90      1.13 o
  -3  -2  12       71.40       72.53      1.84 o
  -2  -2  12       65.20       66.54      1.37 o
  -1  -2  12       85.28       85.34      2.04 o
   0  -2  12       30.36       29.41      0.86 o
   1  -2  12       42.26       42.33      1.10 o
   2  -2  12       77.80       71.62      1.53 o
   3  -2  12        6.35        6.90      0.46 o
   4  -2  12       63.66       64.97      1.51 o
   5  -2  12       11.05       11.87      0.75 o
   6  -2  12       13.35       13.56      0.83 o
   7  -2  12        2.25        1.98      0.44 o
  -8  -1  12       25.03       26.27      1.37 o
  -7  -1  12       25.65       24.81      3.04 o
  -6  -1  12       88.05       86.62      3.66 o
  -5  -1  12       99.30      101.80      2.17 o
  -4  -1  12       21.11       22.22      0.76 o
  -3  -1  12        2.84        2.93      0.35 o
  -2  -1  12       70.60       69.54      1.37 o
  -1  -1  12       13.07       12.18      0.60 o
   0  -1  12        4.29        3.28      0.37 o
   1  -1  12       30.74       30.91      1.28 o
   2  -1  12       86.26       80.41      1.60 o
   3  -1  12       11.28       11.27      0.67 o
   4  -1  12       70.88       72.16      1.59 o
   5  -1  12       53.84       56.69      1.42 o
   6  -1  12       18.20       19.72      0.91 o
   7  -1  12       28.86       28.84      1.30 o
  -9   0  12        1.68        1.51      0.61 o
  -8   0  12        0.62        0.55      0.46 o
  -7   0  12        1.48        1.53      0.49 o
  -6   0  12        6.80        8.10      0.81 o
  -5   0  12        3.59        3.44      0.57 o
  -4   0  12       43.25       39.07      1.19 o
  -3   0  12      189.26      180.30      3.18 o
  -2   0  12        0.08        0.40      0.28 o
  -1   0  12       81.17       80.02      1.79 o
   0   0  12      301.08      307.46      4.88 o
   1   0  12       31.00       34.34      1.12 o
   2   0  12       41.35       39.38      1.04 o
   3   0  12       34.83       36.38      1.03 o
   4   0  12        0.04        0.02      0.25 o
   5   0  12       17.33       17.76      0.82 o
   6   0  12       12.97       12.57      0.77 o
   7   0  12       17.32       17.58      1.24 o
  -8   1  12       24.62       23.17      1.65 o
  -7   1  12       25.86       23.73      1.13 o
  -6   1  12       87.66       86.29      2.29 o
  -5   1  12       97.43       94.01      2.43 o
  -4   1  12       23.39       24.76      1.06 o
  -3   1  12        2.48        2.43      0.37 o
  -2   1  12       69.92       66.16      1.55 o
  -1   1  12       13.70       12.76      0.65 o
   0   1  12        4.23        3.65      0.42 o
   1   1  12       30.89       28.39      0.98 o
   2   1  12       84.04       76.85      1.80 o
   3   1  12       11.47       11.31      0.64 o
   4   1  12       72.71       72.15      1.55 o
   5   1  12       52.34       54.93      1.36 o
   6   1  12       17.81       18.97      0.85 o
   7   1  12       28.67       30.31      1.06 o
  -8   2  12        6.13        3.80      0.81 o
  -7   2  12       43.89       43.76      1.35 o
  -6   2  12       62.46       58.96      1.63 o
  -5   2  12       25.74       24.41      2.09 o
  -4   2  12       45.65       49.70      1.42 o
  -3   2  12       69.67       69.63      1.78 o
  -2   2  12       68.02       69.91      1.52 o
  -1   2  12       83.52       83.72      1.53 o
   0   2  12       28.81       30.08      1.15 o
   1   2  12       43.22       45.71      1.20 o
   2   2  12       78.39       73.05      1.64 o
   3   2  12        6.21        6.99      0.55 o
   4   2  12       64.32       63.97      1.38 o
   5   2  12       10.56       11.79      0.79 o
   6   2  12       13.74       14.31      0.58 o
   7   2  12        2.28        2.31      0.38 o
  -6   3  12       27.95       31.94      1.47 o
  -5   3  12        6.34        6.60      0.77 o
  -4   3  12       96.84      100.47      3.02 o
  -3   3  12        5.13        5.33      0.57 o
  -2   3  12       89.23       85.87      2.13 o
  -1   3  12       39.12       39.62      1.78 o
   0   3  12        8.42        8.50      0.59 o
   1   3  12       32.21       30.14      1.16 o
   2   3  12        1.14        1.04      0.35 o
   3   3  12       42.73       43.84      1.46 o
   4   3  12       17.18       14.58      0.85 o
   5   3  12       13.09       14.71      2.14 o
   6   3  12       75.12       72.58      4.32 o
   7   3  12        3.45        3.03      0.85 o
  -4   4  12        2.80        1.22      0.74 o
  -3   4  12       21.02       20.72      1.80 o
  -2   4  12      120.34      115.27      4.44 o
  -1   4  12        4.96        6.34      0.83 o
   0   4  12      119.55      114.92      3.23 o
   1   4  12       97.72       92.16      4.32 o
   2   4  12       65.35       60.72      3.51 o
   3   4  12       20.24       19.85      2.34 o
   4   4  12        1.94        1.07      0.80 o
   5   4  12        5.88        6.56      1.57 o
   6   4  12       10.95        8.45      1.88 o
  -6   5  12       26.63       26.88      2.34 o
  -5   5  12       21.41       23.78      2.22 o
  -4   5  12      160.53      158.25      5.90 o
  -3   5  12      101.33      102.17      4.36 o
  -2   5  12        4.61        5.66      1.23 o
  -1   5  12       10.13       10.48      1.56 o
   0   5  12        3.73        3.38      0.72 o
   1   5  12        1.11        0.21      0.49 o
   2   5  12       55.40       65.43      3.78 o
   3   5  12       27.06       24.97      2.78 o
   4   5  12       43.24       42.17      3.21 o
   5   5  12       39.52       38.65      3.29 o
  -5   6  12        0.16       -0.44      0.88 o
  -4   6  12       32.65       35.11      2.65 o
  -3   6  12       15.96       18.58      2.20 o
  -2   6  12       94.62       97.42      4.38 o
  -1   6  12       56.73       58.97      3.30 o
   0   6  12        5.84        6.37      1.27 o
   1   6  12       30.53       31.38      1.76 o
   2   6  12       74.19       71.70      4.21 o
   3   6  12        7.76       10.63      1.94 o
   4   6  12       59.78       60.75      4.11 o
  -3   7  12        2.73        2.05      1.09 o
  -2   7  12       40.20       40.09      2.87 o
  -1   7  12       31.54       37.47      2.71 o
   0   7  12       54.57       62.26      3.46 o
   1   7  12       14.36       14.78      1.93 o
  -3  -6  13      149.93      151.98      3.70 o
  -2  -6  13       26.69       28.07      1.33 o
  -1  -6  13        2.73        3.30      0.60 o
   0  -6  13       83.59       85.32      2.45 o
   1  -6  13       31.97       30.91      2.50 o
   2  -6  13       37.61       37.42      1.32 o
  -5  -5  13       72.99       75.47      2.35 o
  -4  -5  13       96.83       96.20      2.68 o
  -3  -5  13       31.14       33.34      1.43 o
  -2  -5  13       22.53       23.08      1.16 o
  -1  -5  13       69.90       68.47      2.58 o
   0  -5  13       57.12       56.63      1.88 o
   1  -5  13        8.92        8.58      0.83 o
   2  -5  13        8.00        8.01      0.94 o
   3  -5  13       10.29       11.25      1.10 o
   4  -5  13       18.57       20.25      1.61 o
  -6  -4  13       31.12       27.10      1.43 o
  -5  -4  13       41.21       42.98      1.65 o
  -4  -4  13       41.91       38.27      1.51 o
  -3  -4  13       21.21       21.52      1.11 o
  -2  -4  13       28.53       28.67      1.26 o
  -1  -4  13        1.68        1.30      0.44 o
   0  -4  13       84.36       85.19      2.33 o
   1  -4  13       53.58       53.42      1.79 o
   2  -4  13       37.36       40.27      1.74 o
   3  -4  13       71.67       73.13      2.46 o
   4  -4  13       27.44       24.92      1.87 o
   5  -4  13        5.18        4.38      0.59 o
  -7  -3  13       48.72       54.45      1.93 o
  -6  -3  13       66.75       67.47      2.32 o
  -5  -3  13       41.90       41.42      1.32 o
  -4  -3  13       40.39       40.69      2.07 o
  -3  -3  13       32.36       31.09      1.10 o
  -2  -3  13       45.34       45.69      2.93 o
  -1  -3  13       55.52       60.23      1.85 o
   0  -3  13       36.59       36.22      1.39 o
   1  -3  13       19.26       22.07      1.22 o
   2  -3  13       48.42       46.02      1.82 o
   3  -3  13       11.36       10.30      0.81 o
   4  -3  13       18.37       17.71      0.98 o
   5  -3  13       33.46       33.60      1.34 o
   6  -3  13        3.59        2.95      0.58 o
  -7  -2  13       16.00       16.82      1.28 o
  -6  -2  13        5.94        4.52      0.74 o
  -5  -2  13        4.51        4.49      0.47 o
  -4  -2  13        9.20        9.89      0.62 o
  -3  -2  13       13.93       14.92      0.68 o
  -2  -2  13       97.37      107.03      1.92 o
  -1  -2  13       71.52       71.03      1.48 o
   0  -2  13       48.62       45.73      1.29 o
   1  -2  13       41.45       41.97      1.15 o
   2  -2  13       84.78       85.35      1.76 o
   3  -2  13       13.29       13.48      0.77 o
   4  -2  13      193.93      199.17      3.22 o
   5  -2  13       12.97       14.34      0.86 o
   6  -2  13       34.06       34.35      1.20 o
  -8  -1  13       17.28       19.69      1.28 o
  -7  -1  13       20.88       19.87      1.78 o
  -6  -1  13       26.26       27.45      1.36 o
  -5  -1  13       65.82       64.95      4.63 o
  -4  -1  13       48.26       52.53      1.49 o
  -3  -1  13       40.38       40.13      1.28 o
  -2  -1  13      133.23      132.47      2.21 o
  -1  -1  13       14.13       15.92      0.81 o
   0  -1  13       23.88       25.26      1.00 o
   1  -1  13       13.19       13.71      1.28 o
   2  -1  13       26.46       29.34      0.95 o
   3  -1  13       10.23       11.14      0.80 o
   4  -1  13       20.94       19.51      0.86 o
   5  -1  13        3.65        3.74      0.49 o
   6  -1  13      142.96      147.07      2.74 o
   7  -1  13        0.22        0.22      0.36 o
  -8   0  13       26.52       25.09      1.31 o
  -7   0  13       55.30       55.65      2.36 o
  -6   0  13       11.05       10.44      0.91 o
  -5   0  13       21.34       18.57      1.05 o
  -4   0  13       10.40        9.06      0.68 o
  -3   0  13       11.57       11.34      0.74 o
  -2   0  13        7.39        6.60      0.71 o
  -1   0  13        0.09        0.26      0.27 o
   0   0  13       77.65       73.82      1.78 o
   1   0  13        2.05        2.25      0.41 o
   2   0  13      218.05      226.28      3.97 o
   3   0  13       36.37       36.55      1.08 o
   4   0  13       64.49       60.20      1.46 o
   5   0  13       15.62       15.92      0.84 o
   6   0  13      103.79      107.81      2.20 o
   7   0  13       33.02       38.91      1.27 o
  -8   1  13       16.79       17.94      1.03 o
  -7   1  13       19.81       18.52      1.05 o
  -6   1  13       26.37       26.30      1.29 o
  -5   1  13       64.36       65.70      1.93 o
  -4   1  13       50.08       53.89      1.78 o
  -3   1  13       42.60       43.95      1.24 o
  -2   1  13      132.15      136.07      2.58 o
  -1   1  13       15.29       16.16      0.77 o
   0   1  13       22.48       23.37      0.92 o
   1   1  13       12.49       13.69      1.00 o
   2   1  13       26.37       29.44      1.06 o
   3   1  13       10.23       10.81      0.75 o
   4   1  13       21.03       20.95      0.84 o
   5   1  13        4.11        4.71      0.51 o
   6   1  13      142.38      146.23      2.66 o
   7   1  13        0.43        0.84      0.37 o
  -7   2  13       15.74       15.73      1.32 o
  -6   2  13        6.20        5.89      0.57 o
  -5   2  13        4.43        4.25      0.51 o
  -4   2  13        9.10        8.47      0.66 o
  -3   2  13       13.12       13.68      0.76 o
  -2   2  13       97.57      103.64      2.07 o
  -1   2  13       71.67       71.72      1.61 o
   0   2  13       48.18       47.20      1.25 o
   1   2  13       43.91       45.08      1.22 o
   2   2  13       85.55       84.53      1.86 o
   3   2  13       13.69       14.25      0.72 o
   4   2  13      187.67      189.45      3.45 o
   5   2  13       12.62       13.26      1.00 o
   6   2  13       35.86       36.79      1.05 o
  -5   3  13       41.11       41.49      1.74 o
  -4   3  13       40.20       39.68      1.70 o
  -3   3  13       30.67       34.84      1.54 o
  -2   3  13       43.41       45.57      1.46 o
  -1   3  13       55.01       57.92      1.48 o
   0   3  13       37.08       35.19      1.32 o
   1   3  13       19.55       20.93      1.61 o
   2   3  13       49.22       50.43      1.61 o
   3   3  13       11.62       10.39      0.99 o
   4   3  13       17.59       18.03      2.32 o
   5   3  13       34.46       37.84      3.02 o
   6   3  13        3.01        4.10      1.37 o
  -3   4  13       20.30       19.27      1.98 o
  -2   4  13       29.44       29.66      2.09 o
  -1   4  13        1.91        2.05      0.86 o
   0   4  13       80.77       78.47      2.64 o
   1   4  13       52.40       51.91      3.21 o
   2   4  13       38.85       47.96      3.12 o
   3   4  13       69.76       74.93      4.17 o
   4   4  13       28.15       27.17      2.94 o
   5   4  13        5.89        3.63      1.30 o
  -5   5  13       75.61       83.02      4.02 o
  -4   5  13       95.30      100.19      4.44 o
  -3   5  13       28.58       33.97      2.45 o
  -2   5  13       24.53       22.70      2.04 o
  -1   5  13       67.63       69.81      3.44 o
   0   5  13       58.10       60.33      3.13 o
   1   5  13        8.71        9.77      1.68 o
   2   5  13        7.63        6.43      1.53 o
   3   5  13        9.98        9.37      1.85 o
   4   5  13       18.27       23.81      2.91 o
  -3   6  13      152.91      162.75      6.13 o
  -2   6  13       25.15       24.04      2.22 o
  -1   6  13        2.53        4.01      1.17 o
   0   6  13       84.18       86.22      4.03 o
   2   6  13       38.33       36.79      3.07 o
  -4  -5  14        6.16        7.28      0.86 o
  -3  -5  14       14.44       13.98      2.10 o
  -2  -5  14      178.74      172.66      4.24 o
  -1  -5  14        2.67        2.11      0.58 o
   0  -5  14        5.07        5.13      0.74 o
   1  -5  14        3.80        3.97      0.68 o
   2  -5  14        4.04        4.48      0.86 o
  -5  -4  14        7.78        8.74      0.90 o
  -4  -4  14       17.13       18.90      1.12 o
  -3  -4  14        8.14        8.30      0.90 o
  -2  -4  14       14.15       14.02      1.06 o
  -1  -4  14       13.01       13.66      1.04 o
   0  -4  14       94.84       87.20      2.48 o
   1  -4  14        1.97        3.11      0.69 o
   2  -4  14      122.88      128.23      3.48 o
   3  -4  14        3.48        2.42      0.70 o
   4  -4  14       34.07       37.64      1.40 o
  -6  -3  14       37.04       36.54      1.57 o
  -5  -3  14       14.10       14.22      1.03 o
  -4  -3  14      113.01      117.81      2.54 o
  -3  -3  14       23.96       23.50      1.01 o
  -2  -3  14       35.23       34.41      1.18 o
  -1  -3  14        6.98        7.42      0.65 o
   0  -3  14      176.93      181.68      2.92 o
   1  -3  14       49.72       49.20      1.53 o
   2  -3  14       92.21       94.21      2.28 o
   3  -3  14       24.78       24.37      1.14 o
   4  -3  14       24.72       24.04      1.19 o
   5  -3  14        1.45        0.46      0.44 o
  -7  -2  14       17.82       18.06      1.35 o
  -6  -2  14       26.16       26.32      1.41 o
  -5  -2  14       20.87       20.46      1.68 o
  -4  -2  14       78.87       82.29      1.69 o
  -3  -2  14       35.52       37.91      1.09 o
  -2  -2  14        7.63        7.41      0.56 o
  -1  -2  14       40.26       40.33      1.27 o
   0  -2  14       31.88       31.82      1.21 o
   1  -2  14       23.36       22.57      0.87 o
   2  -2  14       22.55       21.84      0.88 o
   3  -2  14       52.74       57.13      1.47 o
   4  -2  14      148.19      152.08      2.76 o
   5  -2  14        4.47        3.64      0.54 o
  -7  -1  14       25.95       24.93      1.38 o
  -6  -1  14        4.67        6.18      1.25 o
  -5  -1  14       26.35       26.89      1.35 o
  -4  -1  14       57.89       58.44      3.26 o
  -3  -1  14       89.24       87.28      2.54 o
  -2  -1  14      100.78      100.73      2.30 o
  -1  -1  14       40.95       39.46      1.31 o
   0  -1  14      101.64      104.59      2.80 o
   1  -1  14       39.25       40.93      1.37 o
   2  -1  14       50.60       54.42      1.48 o
   3  -1  14        1.92        1.93      0.38 o
   4  -1  14      102.25      109.14      2.20 o
   5  -1  14        9.72       10.01      0.81 o
   6  -1  14       86.94       91.34      2.98 o
  -7   0  14       38.12       30.61      2.29 o
  -6   0  14       20.86       24.34      1.26 o
  -5   0  14       78.88       74.60      2.26 o
  -4   0  14        0.04        0.46      0.41 o
  -3   0  14       28.85       26.21      1.02 o
  -2   0  14        0.01        0.08      0.30 o
  -1   0  14       90.09       89.28      2.06 o
   0   0  14       51.79       57.05      1.59 o
   1   0  14        9.80       11.46      0.94 o
   2   0  14      167.99      164.05      3.20 o
   3   0  14        3.11        4.58      0.57 o
   4   0  14       38.32       41.49      1.30 o
   5   0  14        0.02       -0.49      0.28 o
   6   0  14        3.25        2.37      0.47 o
  -7   1  14       26.78       25.69      1.21 o
  -6   1  14        4.12        4.90      0.66 o
  -5   1  14       24.62       24.12      1.52 o
  -4   1  14       57.72       60.44      2.35 o
  -3   1  14       85.18       85.64      3.28 o
  -2   1  14      104.86      106.61      2.44 o
  -1   1  14       44.21       41.27      1.26 o
   0   1  14      100.24      102.78      2.23 o
   1   1  14       41.97       44.74      2.16 o
   2   1  14       48.84       48.44      1.52 o
   3   1  14        1.71        1.60      0.40 o
   4   1  14      102.44      108.96      2.45 o
   5   1  14        9.75       12.18      0.76 o
   6   1  14       87.99       91.74      2.16 o
  -7   2  14       16.57       14.92      1.34 o
  -6   2  14       26.92       23.88      1.61 o
  -5   2  14       21.17       22.17      0.93 o
  -4   2  14       78.02       78.39      2.00 o
  -3   2  14       35.17       36.67      1.24 o
  -2   2  14        7.81        7.88      0.58 o
  -1   2  14       39.41       40.27      1.16 o
   0   2  14       32.26       34.51      1.07 o
   1   2  14       23.09       20.40      0.85 o
   2   2  14       24.51       24.34      0.91 o
   3   2  14       55.35       56.18      1.47 o
   4   2  14      148.40      147.98      2.85 o
   5   2  14        5.39        5.42      0.43 o
  -4   3  14      112.71      123.78      3.60 o
  -3   3  14       26.34       27.81      1.37 o
  -2   3  14       33.84       31.92      1.52 o
  -1   3  14        6.15        6.00      0.66 o
   0   3  14      178.54      181.19      3.98 o
   1   3  14       48.75       46.04      2.75 o
   2   3  14       89.28       95.24      2.50 o
   3   3  14       25.40       26.76      2.84 o
   4   3  14       25.03       25.06      2.86 o
   5   3  14        1.53        2.87      1.23 o
  -2   4  14       13.54       16.31      1.80 o
  -1   4  14       13.75       15.56      1.76 o
   0   4  14       96.63       88.43      4.35 o
   1   4  14        2.19        1.88      0.97 o
   2   4  14      119.67      105.98      5.33 o
   3   4  14        3.48        3.98      1.28 o
   4   4  14       33.89       37.52      3.16 o
  -3   5  14       16.22       18.40      2.12 o
  -2   5  14      175.88      188.77      6.45 o
  -1   5  14        2.61        2.68      1.00 o
   1   5  14        4.32        4.44      1.30 o
   2   5  14        3.76        4.12      1.34 o
  -3  -4  15        6.93        7.35      0.86 o
  -2  -4  15       59.51       62.60      2.56 o
  -1  -4  15       72.44       69.73      2.24 o
   0  -4  15      134.86      138.53      2.90 o
   1  -4  15        4.27        3.60      0.77 o
   2  -4  15       34.42       31.50      1.67 o
  -5  -3  15        4.65        4.45      0.81 o
  -4  -3  15        5.09        5.89      0.65 o
  -3  -3  15       27.20       26.88      1.12 o
  -2  -3  15       11.03       11.43      0.83 o
  -1  -3  15        0.92        0.21      0.36 o
   0  -3  15       23.39       25.06      1.40 o
   1  -3  15       30.30       31.20      1.27 o
   2  -3  15      333.75      344.87      7.42 o
   3  -3  15        5.91        5.15      0.69 o
  -5  -2  15        3.29        3.87      0.73 o
  -4  -2  15        4.86        5.53      0.66 o
  -3  -2  15       13.22       13.31      0.93 o
  -2  -2  15      100.67      106.57      2.48 o
  -1  -2  15       11.11       11.25      0.88 o
   0  -2  15       15.87       16.57      1.02 o
   1  -2  15       18.30       16.86      1.04 o
   2  -2  15       21.35       22.93      0.94 o
   3  -2  15       33.36       35.59      1.19 o
   4  -2  15      195.02      205.95      3.51 o
  -6  -1  15        8.20        6.88      0.86 o
  -5  -1  15       13.19       12.26      1.08 o
  -4  -1  15       47.58       45.16      1.47 o
  -3  -1  15        8.05        7.45      0.71 o
  -2  -1  15       30.94       30.45      1.18 o
  -1  -1  15       14.74       14.22      0.93 o
   0  -1  15      107.76      116.70      2.93 o
   1  -1  15       29.29       29.55      1.20 o
   2  -1  15       18.44       19.92      2.04 o
   3  -1  15        1.38        1.05      0.44 o
   4  -1  15       11.62       11.24      0.79 o
  -6   0  15      101.72      102.92      3.11 o
  -5   0  15        4.13        3.16      0.67 o
  -4   0  15       61.30       61.89      2.05 o
  -3   0  15        8.45        6.84      0.66 o
  -2   0  15        2.18        3.29      0.92 o
  -1   0  15        0.51        0.97      0.38 o
   0   0  15       19.70       23.91      1.05 o
   1   0  15       28.59       30.02      1.18 o
   2   0  15       16.91       22.29      1.06 o
   3   0  15       55.26       59.08      1.76 o
   4   0  15        1.19        0.43      0.39 o
  -6   1  15        8.35        8.51      0.81 o
  -5   1  15       13.87       14.03      0.97 o
  -4   1  15       46.56       46.05      1.92 o
  -3   1  15        8.20        7.86      0.77 o
  -2   1  15       29.25       28.76      1.09 o
  -1   1  15       13.39       13.17      0.85 o
   0   1  15      109.93      111.81      2.44 o
   1   1  15       27.98       26.58      1.08 o
   2   1  15       20.16       21.88      1.01 o
   3   1  15        1.44        0.35      0.36 o
   4   1  15       11.69       11.87      0.85 o
  -5   2  15        3.22        3.46      0.82 o
  -4   2  15        5.62        6.31      1.02 o
  -3   2  15       13.77       14.76      0.79 o
  -2   2  15      100.22      108.69      2.48 o
  -1   2  15       11.14        9.37      0.96 o
   0   2  15       15.79       15.26      0.77 o
   1   2  15       18.19       16.62      0.78 o
   2   2  15       20.40       20.36      0.87 o
   3   2  15       31.82       34.22      1.12 o
   4   2  15      200.00      210.54      4.93 o
   0   3  15       23.45       21.59      2.42 o
   1   3  15       32.24       32.26      2.65 o
   2   3  15      335.23      337.44     11.29 o
   3   3  15        6.79        8.02      1.70 o
   1   4  15        4.12        4.37      1.32 o
   2   4  15       34.69       36.68      2.99 o
  -2  -3  16        2.65        1.63      0.49 o
  -1  -3  16       11.91       12.13      1.16 o
   0  -3  16       59.39       60.62      2.84 o
   1  -3  16       30.28       35.85      2.38 o
  -3  -2  16        3.64        3.36      0.59 o
  -2  -2  16       74.40       76.57      2.10 o
  -1  -2  16        2.62        2.44      0.53 o
   0  -2  16       15.44       17.22      1.09 o
   1  -2  16        4.09        3.63      0.60 o
   2  -2  16        9.00        9.98      0.87 o
  -4  -1  16        8.72        9.31      0.97 o
  -3  -1  16        7.80       11.15      1.09 o
  -2  -1  16       31.12       31.88      1.41 o
  -1  -1  16       52.64       52.94      1.67 o
   0  -1  16        1.43        1.38      0.47 o
   1  -1  16       39.09       41.54      1.48 o
   2  -1  16       38.96       38.22      1.44 o
   3  -1  16       19.82       21.09      1.29 o
  -4   0  16       20.27       18.30      2.11 o
  -3   0  16       13.43       14.44      2.72 o
  -2   0  16       31.56       27.57      1.15 o
  -1   0  16       27.52       30.02      1.53 o
   0   0  16        1.32        0.77      0.47 o
   1   0  16       13.31       13.45      1.15 o
   2   0  16       21.66       21.74      1.09 o
   3   0  16       28.97       31.62      1.29 o
  -4   1  16        8.48        7.91      0.80 o
  -3   1  16        8.18        9.09      0.84 o
  -2   1  16       31.02       32.51      1.20 o
  -1   1  16       52.19       54.01      1.65 o
   0   1  16        1.88        1.03      0.44 o
   1   1  16       37.91       41.89      1.39 o
   2   1  16       39.78       38.92      1.35 o
   3   1  16       20.10       21.43      1.20 o
  -3   2  16        2.98        2.81      0.81 o
  -2   2  16       74.58       74.83      3.08 o
  -1   2  16        2.16        2.18      1.01 o
   0   2  16       16.00       18.99      1.25 o
   1   2  16        4.46        5.33      0.80 o
   2   2  16        8.99        9.67      1.01 o
   0   3  16       56.96       65.25      3.81 o
   1   3  16       28.19       37.67      3.00 o
 
